# Supplementary material for: Zinc homeostasis governed by Golgi-resident ZnT family members regulates ERp44-mediated proteostasis at the ER-Golgi interface
Source: Nat Commun. 2023 May 9;14:2683. doi: 10.1038/s41467-023-38397-6 (PMC10170084; doi:10.1038/s41467-023-38397-6)
Supplement: Supplementary file 13 — Source Data [file 41467_2023_38397_MOESM13_ESM.zip]

Archive with 37 entries (36 files):
- Source Data Figure S16.xlsx
- __MACOSX/
- __MACOSX/._Source Data Figure S16.xlsx
- Source Data Figure S6.xlsx
- __MACOSX/._Source Data Figure S6.xlsx
- Source Data Figure 2.xlsx
- __MACOSX/._Source Data Figure 2.xlsx
- Source Data Figure 3.xlsx
- __MACOSX/._Source Data Figure 3.xlsx
- Source Data Figure S7.xlsx
- __MACOSX/._Source Data Figure S7.xlsx
- Source Data Figure 4.xlsx
- __MACOSX/._Source Data Figure 4.xlsx
- Source Data Figure S10.xlsx
- __MACOSX/._Source Data Figure S10.xlsx
- Source Data Figure S11.xlsx
- __MACOSX/._Source Data Figure S11.xlsx
- Source Data Figure 5.xlsx
- __MACOSX/._Source Data Figure 5.xlsx
- Source Data Figure 6.xlsx
- __MACOSX/._Source Data Figure 6.xlsx
- Source Data Figure S2.xlsx
- __MACOSX/._Source Data Figure S2.xlsx
- Source Data Figure S13.xlsx
- __MACOSX/._Source Data Figure S13.xlsx
- Source Data Figure S3.xlsx
- __MACOSX/._Source Data Figure S3.xlsx
- Source Data Figure 7.xlsx
- __MACOSX/._Source Data Figure 7.xlsx
- Source Data Figure S14.xlsx
- __MACOSX/._Source Data Figure S14.xlsx
- Source Data Figure S4.xlsx
- __MACOSX/._Source Data Figure S4.xlsx
- Source Data Figure S5.xlsx
- __MACOSX/._Source Data Figure S5.xlsx
- Source Data Figure 1.xlsx
- __MACOSX/._Source Data Figure 1.xlsx
