# Supplementary material for: Zinc homeostasis governed by Golgi-resident ZnT family members regulates ERp44-mediated proteostasis at the ER-Golgi interface
Source: Nat Commun. 2023 May 9;14:2683. doi: 10.1038/s41467-023-38397-6 (PMC10170084; doi:10.1038/s41467-023-38397-6)
Supplement: Supplementary file 13 — Source Data [file 41467_2023_38397_MOESM13_ESM.zip › Source Data Figure S6.xlsx]

## Sheet: Fig S6A
siControl	siZnT4	siZnT5+6	siZnT7	siZnT All
0.456	0.178	0.128	0.192	0.35
0.533	0.629	0.065	0.153	0.459
0.481	0.549	0.075	0.222	0.327
0.456	0.601	0.051	0.278	0.339
0.641	0.73	0.125	0.194	0.342
0.504	0.633	0.11	0.442	0.302
0.465	0.623	0.132	0.343	0.385
0.438	0.451	0.139	0.359	0.353
0.767	0.581	0.367	0.128	0.376
0.644	0.731	0.369	0.115	0.5
0.463	0.683	0.094	0.115	0.383
0.455	0.466	0.108	0.113	0.389
0.457	0.856	0.108	0.473	0.455
0.567	0.842	0.163	0.287	0.415
0.398	0.473	0.136	0.225	0.527
0.27	0.528	0.097	0.077	0.521
0.582	0.746	0.122	0.073	0.461
0.472	0.424	0.209	0.085	0.444
0.494	0.748	0.327	0.092	0.428
0.577	0.579	0.087	0.073	0.521
0.482	0.603	0.153	0.073	0.415
0.537	0.658	0.203	0.197	0.368
0.156	0.419	0.229	0.225	0.209
0.205	0.462	0.266	0.156	0.181
0.218	0.827	0.284	0.163	0.219
0.323	1.099	0.305	0.151	0.272
0.559	0.489	0.233	0.117	0.186
0.308	0.468	0.096	0.053	0.172
	0.782		0.054	0.188
	0.74		0.265	0.187
	0.693		0.265	0.332
	0.72			0.194
	0.352			0.3
	0.42			0.224
	0.762			0.481
	0.95			0.503
	0.627			0.461
	0.605			0.499
	0.799			0.432
	0.702			0.16
				0.293
				0.309

## Sheet: Fig S6B
MT2A						ZnT1						ZIP14
siControl	siZnT4	siZnT5+6	siZnT7	siZnT All		siControl	siZnT4	siZnT5+6	siZnT7	siZnT All		siControl	siZnT4	siZnT5+6	siZnT7	siZnT All
1	1.42197	0.85971	0.99227	0.85503		1	0.75107	0.89508	0.88232	0.74132		1	0.97022	0.81886	0.9029	0.75972
1	1.71146	0.88748	1.20464	1.04201		1	0.89482	0.92405	1.04086	0.89276		1	0.99868	0.74881	0.83566	0.77712
1	1.62482	1.07924	1.1551	0.97798		1	0.74032	0.91178	0.96452	0.87501		1	0.87246	0.85025	0.99826	0.83264
