# Supplementary material for: Zinc homeostasis governed by Golgi-resident ZnT family members regulates ERp44-mediated proteostasis at the ER-Golgi interface
Source: Nat Commun. 2023 May 9;14:2683. doi: 10.1038/s41467-023-38397-6 (PMC10170084; doi:10.1038/s41467-023-38397-6)
Supplement: Supplementary file 13 — Source Data [file 41467_2023_38397_MOESM13_ESM.zip › Source Data Figure 2.xlsx]

## Sheet: Figure 2b
	Target	ZnT6	Marker	GM130	Halo-ERGIC53					Target	ZnT7	Marker	GM130	Halo-ERGIC53
		Localization Class									Localization Class
	MiniGolgi No.	I	II	III	IV	V	NA			MiniGolgi No.	I	II	III	IV	V	NA
N1-1	1			1					N1-1	1			1	1
	2		1							2			1	1
	3	1								3	1		1
	4		1							4			1	1
	5		1							5				1
	6	1	1							6		1
	7			1						7		1	1	1
	8		1							8			1	1
	9			1	1					9			1
	10	1								10				1
	11		1							11				1
	12	1								12			1
	13		1	1						13		1		1
	14		1							14				1
	15		1							15			1
N1-2	1	1	1						N1-2	1				1
	2	1	1							2		1	1	1
	3	1	1							3	1
	4	1	1							4				1
	5		1							5			1
	6		1							6			1	1
	7		1							7				1
	8	1	1							8		1		1	1
	9		1							9				1	1
	10		1							10					1
	11		1							11				1
	12	1	1	1						12				1
	13	1								13		1	1
	14		1	1						14				1
	15			1						15				1
N1-3	1	1							N1-3	1			1
	2	1	1							2			1	1
	3	1	1							3				1
	4		1							4			1
	5	1								5				1
	6		1							6				1
	7	1	1							7			1	1
	8	1	1							8		1		1
	9	1	1	1						9			1	1
	10	1	1							10				1
	11		1							11				1
	12			1						12				1
	13		1							13					1
	14		1							14			1	1
	15		1							15					1
N2-1	1			1	1				N2-1	1			1	1
	2		1	1						2		1	1	1
	3		1							3				1	1
	4		1			1				4			1
	5		1	1						5				1
	6		1							6		1	1
	7			1						7		1	1	1
	8			1						8			1	1
	9		1	1						9				1
	10		1							10			1
	11	1	1							11				1
	12		1							12				1
	13	1	1							13		1	1	1
	14	1	1							14				1
	15		1							15			1	1
N2-2	1	1							N2-2	1				1	1
	2	1	1							2				1	1
	3		1							3			1
	4	1	1							4				1
	5	1	1							5	1			1	1
	6		1							6				1	1
	7		1							7			1
	8		1							8			1
	9	1	1							9				1
	10		1							10				1
	11	1	1							11		1		1
	12		1							12			1
	13		1	1						13		1	1	1	1
	14		1	1						14		1	1
	15				1					15				1
N2-3	1		1	1					N2-3	1				1	1
	2		1							2			1	1
	3			1						3				1	1
	4	1	1							4			1
	5		1							5				1
	6			1						6				1
	7				1					7			1	1
	8		1							8			1	1
	9			1						9				1
	10		1							10		1		1
	11		1							11				1	1
	12			1						12			1
	13		1							13		1	1	1
	14	1	1							14		1	1	1
	15		1							15		1	1	1
	SUM	30	69	22	4	1	0	126		SUM	3	18	42	67	14	0	144
	%	23.8095	54.7619	17.4603	3.1746	0.793651	0	100		%	2.08333	12.5	29.1667	46.5278	9.72222	0	100

## Sheet: Figure 2d
	Target	ZnT6	Marker	TPST2-Halo	GM130					Target	ZnT7	Marker	TPST2-Halo	GM130
		Localization Class									Localization Class
	MiniGolgi No.	I'	II'	III'	IV'	V'	NA			MiniGolgi No.	I'	II'	III'	IV'	V'	NA
N1-1	1				1				N1-1	1				1	1
	2				1					2					1
	3				1					3				1	1
	4			1	1					4				1
	5			1						5				1	1
	6			1	1					6					1
	7				1					7				1	1
	8			1	1					8					1
	9			1	1					9				1	1
	10			1	1					10				1
	11				1					11				1
	12				1					12					1
	13			1						13				1
	14				1					14				1	1
	15				1					15				1
N1-2	1			1					N1-3	1				1	1
	2				1					2				1
	3				1	1				3	1			1	1
	4			1	1					4					1
	5			1						5				1	1
	6				1					6					1
	7				1					7				1
	8			1						8					1
	9			1	1					9				1	1
	10				1					10				1
	11			1						11					1
	12			1						12		1	1	1
	13			1						13					1
	14				1					14			1	1
	15			1	1					15				1	1
N1-3	1				1				N2-1	1					1
	2				1					2				1	1
	3			1	1					3				1	1
	4			1						4					1
	5			1						5				1	1
	6			1						6					1
	7				1					7					1
	8				1					8				1	1
	9			1						9					1
	10			1						10					1
	11			1	1					11				1	1
	12			1						12					1
	13			1	1					13				1
	14			1						14				1
	15			1	1					15					1
N2-1	1				1				N2-2	1				1	1
	2			1						2				1	1
	3				1					3			1	1
	4				1					4			1
	5				1					5					1
	6				1					6					1
	7				1					7					1
	8				1					8				1
	9			1						9					1
	10				1					10					1
	11			1	1					11					1
	12			1						12					1
	13			1						13					1
	14			1	1					14				1
	15			1						15					1
N2-2	1			1	1				N2-3	1					1
	2			1						2				1	1
	3			1	1					3				1	1
	4				1					4				1
	5				1					5				1
	6		1		1					6				1
	7				1					7					1
	8		1	1	1					8				1	1
	9			1						9				1
	10				1					10				1
	11		1	1						11					1
	12				1					12					1
	13				1					13					1
	14			1	1					14					1
	15			1						15				1	1
N2-3	1			1					N3-1	1
	2			1						2
	3				1					3
	4				1	1				4
	5			1	1					5
	6			1	1					6
	7				1					7
	8			1	1					8
	9				1					9
	10				1					10
	11				1					11
	12		1	1	1					12
	13			1						13
	14			1	1					14
	15			1						15
	SUM	0	4	51	62	2	0	119		SUM	1	1	4	42	54	0	102
	%	0	3.36134	42.8571	52.1008	1.68067	0	100		%	0.980392	0.980392	3.92157	41.1765	52.9412	0	100
