# Supplementary material for: Zinc homeostasis governed by Golgi-resident ZnT family members regulates ERp44-mediated proteostasis at the ER-Golgi interface
Source: Nat Commun. 2023 May 9;14:2683. doi: 10.1038/s41467-023-38397-6 (PMC10170084; doi:10.1038/s41467-023-38397-6)
Supplement: Supplementary file 13 — Source Data [file 41467_2023_38397_MOESM13_ESM.zip › Source Data Figure 3.xlsx]

## Sheet: Fig3b
siControl	siZnT4	siZnT5+6	siZnT7	siZnT All
0.648	0.628	0.723	0.819	0.768
0.711	0.667	0.69	0.858	0.789
0.723	0.693	0.707	0.846	0.808
0.72	0.628	0.76	0.858	0.808
0.694	0.619	0.704	0.817	0.751
0.648	0.687	0.719	0.828	0.805
0.72	0.681	0.624	0.817	0.799
0.672	0.627	0.725	0.868	0.771
0.626	0.626	0.724	0.829	0.773
0.692	0.679	0.653	0.843	0.755
0.689	0.664	0.764	0.82	0.817
0.685	0.654	0.786	0.819	0.808
0.686	0.635	0.722	0.85	0.808
0.687	0.634	0.675	0.814	0.812
0.717	0.592	0.641	0.805	0.83
0.665	0.599	0.66	0.82	0.843
0.697	0.698	0.695	0.776	0.839
0.634	0.691	0.68	0.792	0.821
0.64	0.578	0.707	0.85	0.809
0.665	0.601	0.698	0.799	0.832
0.721	0.65	0.644	0.813	0.813
0.734	0.573	0.653	0.827	0.834
0.686	0.633	0.657	0.816	0.838
0.736	0.581	0.633	0.826	0.834
0.768	0.631	0.634	0.84	0.829
0.762	0.713	0.653	0.833	0.813
0.736	0.694	0.65	0.819	0.818
0.759	0.659	0.689	0.844	0.808
0.717	0.565	0.698	0.835	0.806
0.724	0.556	0.701	0.819	0.827
0.747	0.566	0.65	0.803	0.807
0.732	0.666	0.66	0.833	0.821
0.725	0.618	0.629	0.805	0.868
0.694	0.596	0.652	0.826	0.839
0.671	0.584	0.743	0.875	0.835
0.731	0.589	0.693	0.826	0.828
0.759	0.63	0.682	0.831	0.84
0.751	0.566	0.582	0.848	0.853
0.743	0.653	0.69	0.843	0.85
0.707	0.616	0.666	0.845	0.861
0.74	0.564	0.63	0.819	0.815
0.758	0.519	0.775	0.83	0.867
0.702	0.625	0.769	0.775	0.862
0.763	0.567	0.73	0.765	0.847
0.743	0.598	0.705	0.779	0.857
0.695	0.577	0.681	0.779	0.854
0.695	0.569	0.716	0.833	0.825
0.77	0.566	0.712	0.833	0.822
0.729	0.63	0.691	0.829	0.878
0.712	0.569	0.75	0.863	0.862
0.699	0.601	0.762	0.855	0.833
0.739	0.629	0.748	0.788	0.856
0.722	0.653	0.708	0.826	0.865
0.668	0.602	0.681	0.83	0.846
0.689	0.582	0.7	0.853	0.87
0.663	0.56	0.68	0.831	0.822
0.722	0.585	0.682	0.862	0.865
0.719	0.518	0.703	0.814	0.867
0.688	0.567	0.69	0.853	0.834
0.677	0.678	0.667	0.822	0.858
0.741	0.616	0.68	0.807	0.845
0.745	0.57	0.671	0.809	0.869
0.693	0.581	0.717	0.832	0.822
0.633	0.605	0.688	0.825	0.83
0.699	0.643	0.676	0.819	0.856
0.758	0.623	0.705	0.821	0.834
0.73	0.603	0.635	0.84	0.836
0.571	0.658	0.67	0.826	0.832
0.728	0.604	0.734	0.846	0.813
0.716	0.678	0.729	0.835	0.808
0.763	0.653	0.717	0.813	0.832
0.764	0.609	0.716	0.873	0.849
0.743	0.625	0.725	0.814	0.817
0.776	0.686	0.702	0.826	0.859
0.687	0.67	0.699	0.856	0.841
0.74	0.67	0.65	0.787	0.862
0.737	0.531	0.659	0.828	0.875
0.735	0.553	0.701	0.808	0.855
0.673	0.628	0.706	0.821	0.886
0.679	0.623	0.681	0.801	0.894
0.706	0.669	0.624	0.793	0.809
0.696	0.649	0.662	0.833	0.829
0.727	0.571	0.709	0.811	0.795
0.73	0.589	0.712	0.819	0.833
0.729	0.646	0.737	0.793	0.807
0.727	0.604	0.632	0.776	0.85
0.746	0.604	0.742	0.879	0.874
0.669	0.655	0.667	0.896	0.891
0.749	0.6	0.673	0.881	0.899
0.752	0.499	0.709	0.843	0.894
0.676	0.669	0.649	0.801	0.89
0.682	0.57	0.621	0.858	0.812
0.742	0.59	0.706	0.83	0.869
0.776	0.629	0.649	0.854	0.846
0.787	0.624	0.686	0.855	0.845
0.76	0.623	0.686	0.876	0.861
0.795	0.644	0.66	0.842	0.843
0.763	0.597	0.676	0.85	0.833
0.734	0.677	0.692	0.864	0.85
0.788	0.657	0.666	0.822	0.876
0.766	0.569	0.74	0.84	0.87
0.783	0.568	0.589	0.8	0.852
0.717	0.503	0.709	0.823	0.857
0.755	0.623	0.682	0.801	0.83
0.747	0.614	0.767	0.836	0.848
0.77	0.641	0.646	0.842	0.868
0.766	0.598	0.639	0.838	0.854
0.738	0.677	0.635	0.876	0.844
0.639	0.596	0.706	0.865	0.853
0.706	0.701	0.611	0.85	0.824
0.759	0.652	0.683	0.819	0.868
0.811	0.556	0.665	0.806	0.862
0.841	0.586	0.66	0.82	0.868
0.749	0.605	0.713	0.829	0.888
0.726	0.655	0.717	0.853	0.862
0.749	0.65	0.699	0.815	0.802
0.767	0.68	0.622	0.765
0.734	0.671	0.637	0.819
	0.622	0.666	0.824
	0.705		0.825
			0.767
			0.869
			0.82
			0.866

## Sheet: Fig3d
siControl	siZnT4+5+6+7
Mock	Mock	sir-ZnT4	sir-ZnT5+6	sir-ZnT7
0.697	0.708	0.835	0.521	0.624
0.704	0.811	0.795	0.759	0.689
0.7	0.783	0.72	0.616	0.625
0.682	0.765	0.839	0.731	0.634
0.711	0.771	0.855	0.69	0.613
0.666	0.766	0.799	0.677	0.663
0.636	0.771	0.831	0.551	0.553
0.723	0.76	0.75	0.557	0.517
0.722	0.781	0.794	0.726	0.568
0.694	0.791	0.715	0.796	0.7
0.68	0.793	0.739	0.714	0.588
0.668	0.781	0.719	0.699	0.586
0.731	0.796	0.749	0.409	0.563
0.683	0.774	0.775	0.668	0.623
0.606	0.811	0.732	0.704	0.645
0.665	0.798	0.727	0.56	0.619
0.612	0.8	0.806	0.533	0.513
0.629	0.779	0.79	0.597	0.592
0.67	0.792	0.708	0.579	0.463
0.694	0.792	0.755	0.533	0.613
0.707	0.745	0.759	0.597	0.563
0.68	0.762	0.781	0.579	0.617
0.647	0.777	0.751	0.668	0.553
0.633	0.755	0.828	0.699	0.605
0.747	0.759	0.782	0.718	0.618
0.699	0.771	0.778	0.8	0.619
0.669	0.726	0.754	0.425	0.626
0.626	0.746	0.763	0.695	0.569
0.658	0.742	0.747	0.306	0.495
0.629	0.718	0.813	0.636	0.546
0.642	0.728	0.835	0.735	0.616
0.675	0.751	0.815	0.52	0.588
0.742	0.754	0.829	0.7	0.655
0.714	0.712	0.837	0.653	0.543
0.717	0.725	0.847	0.673	0.643
0.736	0.696	0.787	0.521	0.6
0.732	0.697	0.843	0.404	0.561
0.674	0.719	0.811	0.607	0.602
0.701	0.733	0.839	0.678	0.575
0.729	0.703	0.845	0.393	0.589
0.67	0.755	0.827	0.372	0.502
0.691	0.719	0.805	0.385	0.494
0.602	0.763	0.772	0.57	0.534
0.653	0.742	0.798	0.465	0.473
0.612	0.716	0.793	0.351	0.557
0.609	0.717	0.623	0.247	0.575
0.598	0.7	0.659	0.73	0.641
0.645	0.746	0.739	0.721	0.65
0.679	0.776	0.687	0.546	0.615
0.658	0.667	0.635	0.684	0.67
0.642	0.759	0.729	0.652	0.51
0.569	0.779	0.755	0.54	0.69
0.639	0.781	0.795	0.527	0.645
0.699	0.803	0.783	0.674	0.624
0.642	0.778	0.811	0.389	0.704
0.57	0.809	0.78	0.434	0.652
0.67	0.746	0.755	0.536	0.614
0.643	0.821	0.792	0.633	0.707
0.613	0.825	0.795	0.578	0.631
0.59	0.819	0.779	0.548	0.537
0.653	0.784	0.739	0.655	0.663
0.651	0.78	0.709	0.512	0.579
0.707	0.805	0.686	0.634	0.648
0.724	0.773	0.742	0.696	0.627
0.673	0.75	0.8	0.429	0.627
0.655	0.784	0.749	0.656	0.649
0.651	0.8	0.706	0.515	0.591
0.677	0.837	0.724	0.69	0.556
0.718	0.792	0.579	0.683	0.544
0.614	0.738	0.763	0.647	0.542
0.783	0.75	0.79	0.605	0.542
0.615	0.797	0.769	0.559	0.627
0.66	0.798	0.758	0.665	0.61
0.642	0.8	0.762	0.719	0.61
0.664	0.819	0.784	0.428	0.57
0.666	0.779	0.783	0.622	0.666
0.622	0.801	0.756	0.593	0.683
0.645	0.749	0.734	0.586	0.59
0.644	0.743	0.787	0.658	0.62
0.662	0.695	0.726	0.406	0.708
0.668	0.735	0.718	0.624	0.7
0.576	0.77	0.769	0.46	0.7
0.616	0.8	0.77	0.684	0.608
0.659	0.782	0.78	0.496	0.677
0.639	0.733	0.77	0.445	0.589
0.703	0.742	0.66	0.578	0.642
0.598	0.787	0.761	0.297	0.601
0.598	0.685	0.76	0.379	0.338
0.705	0.695	0.749	0.474	0.397
0.691	0.716	0.793	0.506	0.432
0.688	0.765	0.77	0.555	0.624
0.527	0.741	0.611	0.702	0.564
0.591	0.787	0.739	0.422	0.54
0.64	0.715	0.69	0.412	0.572
0.582	0.73	0.736	0.669	0.589
0.567	0.756	0.699	0.617	0.531
0.582	0.715	0.683	0.647	0.494
0.718	0.729	0.645	0.699	0.551
0.68	0.825	0.714	0.67	0.46
0.666	0.787	0.654	0.474	0.508
0.646	0.797	0.741	0.729	0.466
0.71	0.792	0.579	0.773	0.506
0.697	0.781	0.838	0.671	0.598
0.692	0.833	0.791	0.684	0.61
0.666	0.842	0.773	0.486	0.603
0.619	0.851	0.812	0.505	0.525
0.525	0.776	0.803	0.599	0.573
0.585	0.796	0.778	0.722	0.627
0.566	0.846	0.813		0.673
0.661	0.847	0.79		0.558
0.649	0.828	0.804		0.571
0.648	0.778	0.822		0.581
0.535	0.779	0.822		0.523
0.642	0.767	0.807		0.597
0.682	0.824	0.838		0.548
0.609	0.796	0.84		0.519
0.569	0.816	0.665		0.554
0.609	0.788	0.736		0.484
		0.788		0.599
		0.744
		0.761
		0.709
		0.765
		0.756
		0.772
		0.741
		0.736
		0.68
		0.78
		0.75
		0.632
