# Supplementary material for: Zinc homeostasis governed by Golgi-resident ZnT family members regulates ERp44-mediated proteostasis at the ER-Golgi interface
Source: Nat Commun. 2023 May 9;14:2683. doi: 10.1038/s41467-023-38397-6 (PMC10170084; doi:10.1038/s41467-023-38397-6)
Supplement: Supplementary file 13 — Source Data [file 41467_2023_38397_MOESM13_ESM.zip › Source Data Figure S7.xlsx]

## Sheet: Fig S7A
						IB: Anti-ZnT6		IB: Anti-beta-actin
