# Supplementary material for: Zinc homeostasis governed by Golgi-resident ZnT family members regulates ERp44-mediated proteostasis at the ER-Golgi interface
Source: Nat Commun. 2023 May 9;14:2683. doi: 10.1038/s41467-023-38397-6 (PMC10170084; doi:10.1038/s41467-023-38397-6)
Supplement: Supplementary file 13 — Source Data [file 41467_2023_38397_MOESM13_ESM.zip › Source Data Figure 4.xlsx]

## Sheet: Fig4c
siCont_Mock	siZnTs_Mock	siZnTs_ZnT7WT	siZnTs_ZnT7ADHA	siZnTs_ZnT7AAAA
0.378	0.727	0.499	0.668	0.713
0.36	0.716	0.282	0.712	0.736
0.424	0.674	0.455	0.584	0.584
0.429	0.632	0.546	0.663	0.557
0.396	0.619	0.544	0.621	0.587
0.359	0.652	0.445	0.569	0.361
0.418	0.748	0.528	0.665	0.758
0.478	0.727	0.483	0.659	0.706
0.459	0.653	0.632	0.666	0.682
0.528	0.66	0.444	0.548	0.72
0.442	0.72	0.444	0.617	0.771
0.371	0.68	0.479	0.725	0.729
0.371	0.699	0.411	0.733	0.729
0.376	0.666	0.435	0.648	0.738
0.421	0.651	0.523	0.644	0.552
0.459	0.686	0.453	0.643	0.733
0.445	0.586	0.439	0.68	0.689
0.453	0.615	0.537	0.627	0.732
0.423	0.617	0.514	0.629	0.718
0.42	0.607	0.369	0.509	0.829
0.571	0.672	0.448	0.608	0.829
0.606	0.673	0.465	0.598	0.776
0.544	0.581	0.367	0.572	0.712
0.593	0.565	0.285	0.633	0.651
0.567	0.604	0.291	0.738	0.62
0.626	0.561	0.398	0.723	0.685
0.646	0.674	0.482	0.332	0.726
0.667	0.674	0.498	0.684	0.673
0.67	0.67	0.338	0.502	0.682
0.582	0.663	0.47	0.71	0.656
0.558	0.59	0.532	0.658	0.748
0.517	0.631	0.435	0.585	0.635
0.491	0.623	0.435	0.595	0.716
0.416	0.684	0.416	0.706	0.775
0.365	0.566	0.318	0.704	0.699
0.429	0.629	0.52	0.751	0.614
0.401	0.635	0.452	0.709	0.622
0.463	0.737	0.412	0.766	0.785
0.418	0.668	0.478	0.769	0.823
0.42	0.671	0.469	0.743	0.784
0.452	0.697	0.353	0.738	0.811
0.486	0.689	0.507	0.588	0.77
0.377	0.676	0.324	0.7	0.788
0.449	0.69	0.417	0.719	0.745
0.407	0.734	0.532	0.7	0.734
0.423	0.676	0.345	0.606	0.761
0.482	0.718	0.411	0.358	0.708
0.424	0.7	0.351	0.605	0.638
0.44	0.695	0.384	0.637	0.7
0.454	0.696	0.423	0.626	0.741
0.432	0.687	0.436	0.456	0.726
0.404	0.648	0.451	0.699	0.728
0.492	0.721	0.505	0.695	0.74
0.435	0.658	0.39	0.716	0.692
0.483	0.678	0.307	0.736	0.694
0.507	0.689	0.477	0.737	0.72
0.466	0.654	0.409	0.688	0.734
0.483	0.668	0.376	0.676	0.747
0.501	0.677	0.348	0.569	0.721
0.501	0.682	0.408	0.682	0.68
0.511	0.668	0.591	0.653	0.658
0.478	0.624	0.344	0.583	0.675
0.45	0.659	0.348	0.592	0.708
0.527	0.588	0.429	0.635	0.618
	0.679	0.429	0.65	0.606
	0.671	0.539	0.779	0.707
	0.662	0.451	0.773	0.683
	0.642	0.494	0.747	0.659
	0.654	0.448	0.773	0.695
	0.59	0.457	0.744	0.73
	0.613	0.385	0.706	0.46
	0.64	0.426	0.771	0.628
	0.637	0.4	0.703	0.692
	0.62	0.401	0.668	0.696
	0.613	0.44	0.775	0.718
	0.611	0.468	0.786	0.727
		0.529	0.769	0.709
		0.575	0.761	0.721
		0.527	0.733	0.727
		0.57	0.689
		0.488	0.688
		0.48	0.727
		0.509
		0.497
		0.491
		0.441
		0.443
		0.493

## Sheet: Fig4e
siControl_DMSO	siControl_ZPT	siZNT7_DMSO	siZNT7_ZPT	siZNT4567_DMSO	siZNT4567_ZPT
0.599	0.209	0.748	0.33	0.703	0.276
0.564	0.129	0.78	0.314	0.78	0.226
0.438	0.175	0.773	0.423	0.807	0.235
0.546	0.215	0.791	0.389	0.823	0.298
0.566	0.244	0.803	0.344	0.821	0.333
0.62	0.268	0.734	0.307	0.798	0.225
0.556	0.261	0.731	0.297	0.765	0.241
0.536	0.284	0.764	0.355	0.776	0.257
0.49	0.233	0.729	0.389	0.768	0.236
0.581	0.25	0.722	0.435	0.764	0.233
0.545	0.278	0.695	0.402	0.797	0.372
0.61	0.255	0.702	0.31	0.712	0.391
0.564	0.268	0.699	0.302	0.787	0.366
0.481	0.247	0.656	0.405	0.681	0.326
0.529	0.28	0.721	0.423	0.663	0.367
0.486	0.29	0.722	0.325	0.698	0.339
0.594	0.235	0.755	0.419	0.642	0.345
0.53	0.209	0.735	0.396	0.726	0.27
0.613	0.209	0.656	0.302	0.669	0.271
0.511	0.212	0.716	0.384	0.71	0.297
0.535	0.294	0.695	0.33	0.796	0.279
0.524	0.22	0.623	0.356	0.737	0.267
0.546	0.213	0.681	0.272	0.726	0.235
0.503	0.23	0.593	0.263	0.619	0.317
0.565	0.172	0.654	0.397	0.751	0.343
0.531	0.234	0.68	0.415	0.787	0.36
0.54	0.236	0.687	0.248	0.775	0.308
0.478	0.24	0.638	0.301	0.777	0.32
0.468	0.252	0.659	0.334	0.766	0.299
0.524	0.224	0.683	0.371	0.802	0.33
0.617	0.271	0.631	0.338	0.794	0.385
0.637	0.374	0.662	0.404	0.812	0.4
0.665	0.373	0.702	0.418	0.69	0.438
0.623	0.375	0.708	0.385	0.678	0.384
0.639	0.28	0.657	0.298	0.668	0.342
0.528	0.254	0.671	0.336	0.709	0.222
0.556	0.243	0.585	0.33	0.711	0.244
0.622	0.32	0.642	0.336	0.709	0.276
0.614	0.311	0.644	0.337	0.664	0.286
0.575	0.333	0.589	0.332	0.668	0.317
0.582	0.391	0.647	0.315	0.701	0.205
0.617	0.263	0.65	0.372	0.683	0.163
0.631	0.189	0.628	0.287	0.656	0.198
0.461	0.187	0.616	0.235	0.698	0.179
0.527	0.201	0.638	0.294	0.704	0.206
0.533	0.272	0.64	0.286	0.689	0.177
0.528	0.225	0.656	0.35	0.663	0.221
0.544	0.223	0.663	0.371	0.704	0.253
0.532	0.273	0.735	0.35	0.63	0.261
0.506	0.18	0.717	0.248	0.654	0.282
0.566	0.194	0.729	0.337	0.656	0.265
0.516	0.163	0.723	0.302	0.662	0.277
0.517	0.277	0.63	0.274	0.669	0.247
0.515	0.201	0.632	0.326	0.691	0.234
0.506	0.508	0.61	0.31	0.683	0.218
0.512	0.336	0.672	0.331	0.705	0.233
0.569	0.201	0.628	0.355	0.772	0.249
0.562	0.217	0.634	0.28	0.747	0.256
0.594	0.214	0.615	0.306	0.686	0.282
0.548	0.301	0.658	0.314	0.717	0.287
0.571	0.266	0.72	0.342	0.682	0.29
0.623	0.234	0.726	0.304	0.658	0.346
0.526	0.28	0.71	0.296	0.72	0.289
0.599	0.279	0.738	0.35	0.77	0.292
0.629	0.267	0.705	0.332	0.726	0.322
0.594	0.2	0.623	0.28	0.72	0.295
0.446	0.26	0.704	0.357	0.723	0.297
0.544	0.29	0.744	0.329	0.728	0.287
0.567	0.235	0.717	0.304	0.697	0.288
0.49	0.301	0.723	0.337	0.724	0.31
0.431	0.352	0.703	0.3	0.774	0.258
0.461	0.262	0.682	0.32	0.66	0.308
0.591	0.288	0.634	0.291	0.754	0.313
0.472	0.314	0.583	0.327	0.674	0.304
0.537	0.231	0.725	0.318	0.7	0.33
0.44	0.255	0.663	0.322	0.632	0.29
0.523	0.206	0.687	0.291	0.651	0.252
0.465	0.208	0.675	0.319	0.661	0.27
0.534	0.218	0.581	0.348	0.651	0.245
0.528	0.245	0.653	0.34	0.614	0.265
0.491	0.245	0.69	0.32	0.667	0.252
0.423	0.241	0.64	0.323	0.586	0.262
0.495	0.219	0.644	0.345	0.562	0.323
0.557	0.266	0.696	0.379	0.643	0.226
0.556	0.232	0.743	0.366	0.524	0.235
0.474	0.204	0.695	0.353	0.604	0.239
0.486	0.282	0.669	0.327	0.692	0.289
0.47	0.282	0.693	0.309	0.642	0.216
0.525	0.238	0.74	0.216	0.603	0.258
0.546	0.192	0.659	0.215	0.563	0.226
0.404	0.277	0.662	0.279	0.611	0.217
0.451	0.224	0.65	0.234	0.618	0.244
0.416	0.241	0.729	0.252	0.621	0.247
0.433	0.28	0.67	0.256	0.618	0.207
0.381	0.272	0.691	0.198	0.637	0.193
0.433	0.27	0.622	0.215	0.584	0.22
0.404	0.309	0.609	0.198	0.642	0.234
0.466	0.27	0.672	0.233		0.215
0.493	0.242	0.635	0.265		0.237
0.483	0.265	0.651	0.272		0.211
0.477	0.288	0.648			0.239
0.498	0.296	0.655			0.234
0.551	0.279	0.651			0.237
0.516	0.271	0.653
0.469	0.24	0.576
0.499	0.262
0.45
0.507
0.455
0.466
0.504
0.407
0.434
0.446
