# Supplementary material for: Zinc homeostasis governed by Golgi-resident ZnT family members regulates ERp44-mediated proteostasis at the ER-Golgi interface
Source: Nat Commun. 2023 May 9;14:2683. doi: 10.1038/s41467-023-38397-6 (PMC10170084; doi:10.1038/s41467-023-38397-6)
Supplement: Supplementary file 13 — Source Data [file 41467_2023_38397_MOESM13_ESM.zip › Source Data Figure S10.xlsx]

## Sheet: Fig S10
siControl	siZnT4	siZnT5+6	siZnT7	siZnT All
1.11369	1.89543	2.03514	1.24947	1.55092
1.37232	2.8159	2.34108	1.90022	1.85739
1.05778	1.93296	2.16849	2.44014	1.5454
1.17307	2.56198	1.6903	1.237	1.87886
1.10636	2.25661	2.3597	1.19271	1.89601
1.41123	1.6293	2.21683	1.22835	0.785728
1.57176	2.80336	1.65316	1.84304	1.0362
1.18564	1.65536	1.80454	1.28638	1.95238
1.13388	3.64978	1.59191	1.98974	1.62864
1.6525	1.5094	2.59518	1.84948	1.23055
0.597405	3.10254	3.10305	1.37434	1.0916
1.54219	2.08268	2.69018	2.06577	1.40417
0.983291	1.48552	2.43738	1.80919	1.14185
0.500769	1.94108	1.04901	1.45793	1.5149
0.914203	1.81864	1.60263	1.72894	1.14191
1.35363	1.3811	1.17326	2.24432	1.34698
1.20139	1.60138	0.959427	1.78641	1.58421
0.750666	1.06001	1.64639	1.15535	0.753323
0.718806	1.3453	1.16487	1.4583	1.38813
0.883348	1.69466	1.98156	1.8185	0.985521
0.756045	1.87364	1.85537	2.20761	0.830783
0.767206	1.66297	1.89314	1.77999	1.5059
0.756039	1.3385	1.96585	2.40815	1.23228
0.717536	1.57439	1.24789	1.87934	1.32443
0.733156	2.34612	1.69065	2.417	1.606
0.491849	1.54991	1.62331	1.12986	1.22659
0.781802	1.54528	1.53434	1.22968	1.22118
1.14017	1.44136	1.73255	1.90521	1.42763
0.786334	1.17005	1.44537	1.66147	0.852309
0.708666	1.81854	2.5265	2.18218	1.0441
0.650342	2.87703	2.19746	1.40764	1.60604
0.814767	1.61428	2.07631	2.22443	1.33192
0.949846	1.90176	1.97696	2.04737	2.52185
0.780202	1.58902	2.05613	1.89827	1.78643
1.08387	2.65087	1.86985	2.32574	1.65054
0.789483	1.80913	2.5023	1.9727	2.12894
0.748797	2.03654	2.81565	2.16428	2.43261
0.989758	2.59892	1.69741	1.77472	1.6805
0.66089	2.9736	1.86562	2.02399	3.93443
0.647234	1.98794	2.09717	2.25161	2.33304
0.652584	2.73927	2.0784	2.02975	1.68288
1.43307	2.37751	2.96769	1.36988	2.4859
0.666401	2.88963	3.76886	2.57768	1.90254
1.09648	2.64185	2.71708	2.30358	1.80599
0.768807	2.12214	1.86869	2.43744	2.63278
0.933754	1.19951	2.62551	3.27733	1.85827
0.696353	1.75117	2.13516	2.87894	1.57386
1.08925	1.75736	1.95151	2.17916	1.87489
1.42404	2.25036	1.46108	2.78094	2.03208
0.98639	1.43209	2.44196	2.12769	1.53804
1.44293	1.98911	1.8585	2.56975	2.46593
0.816768	2.69155	1.74447	1.83517	1.64295
1.49241	2.50471	1.75011	1.77691	1.66245
1.31198	2.34182	1.97779	2.43624	1.66884
1.16553	1.91726	1.70461	3.10406	2.1152
1.0811	1.78348	1.85216	0.713971	1.8917
0.817627	1.90908	1.02091	0.520791	1.15405
1.12995	0.673327	0.823198	0.416317	1.39899
1.37712	1.22385	0.746353	1.15566	1.46124
1.05158	1.12784	0.556226	1.09721	0.927047
1.58797	1.28009	0.765888	0.706252	1.40408
0.953956	1.17879	0.94517	1.07929	1.48446
1.26969	0.907706	1.31074	0.957835	1.20425
1.0573	1.08325	0.941286	1.13586	1.36496
0.848019	0.927996	1.04192	1.42021	0.484123
0.882752	0.854308	0.855296	1.59655	0.700438
0.94002	0.73965	0.815679	0.828198	1.02613
0.827539	0.989588	1.06419	0.755534	0.848163
1.05926	0.947735	0.825471	0.920818	1.40113
0.816222	1.40249	0.943115	0.605994	1.38913
1.04953	0.932154	0.783021	0.689107	1.23269
0.934901	1.00877	0.735854	0.985144	1.19076
1.16476	0.590388	1.0335	0.993808	1.07689
1.46566	0.461351	1.02096	0.940517	0.938269
0.944561	0.658052	0.813426	0.897059	1.56408
0.788896	0.319965	1.07152	1.35953	1.14698
0.764506	0.689626	2.21081	0.540139	1.08443
0.837391	1.00701	2.12453	0.98545	0.846921
0.686908	0.576309	1.62485	1.34725	1.13059
0.792067	0.677555	1.48525	0.868607	1.5663
1.09954	0.842719	1.4867	1.10969	0.92608
1.03453	1.15043	1.87614	0.635469	0.847916
0.985277	0.871003	2.15059	0.709894	0.978584
0.913057	0.602192	1.46664	1.14877	1.25491
0.706027	0.592153	1.18327	1.49353	1.13545
1.1206	0.564997	0.918844	1.19034	1.38345
0.968462	0.390771	1.28374	1.23767	1.85726
1.65979	0.39227	1.58832	1.04108	1.04467
0.661083	1.06714	1.68624	0.722917	1.34071
0.929714	1.05731	0.900709	1.39118	1.51264
1.33497	1.21565	1.26321	1.42856	1.31701
1.26976	0.803805	1.29197	1.38398	1.03501
0.869307	0.986452	1.85712	1.27949	1.49035
0.88576	0.995014	1.50602	0.987615	1.59836
1.38734	1.32181	1.14244	0.99499	1.15411
0.911988	1.04616	0.919276	1.51833	1.33571
1.27976	1.57919	1.11589	1.68005	1.45815
1.15057	1.30081	1.06399	0.966657	1.18631
1.29033	1.16842	1.21722	1.04137	1.24333
1.65833	1.2962	1.21598	1.03472	1.30115
0.677705	0.802736	0.729743	0.707325	1.03751
1.55103	1.27979	0.95489	0.554185	0.730162
1.06035	0.813649	1.21212	0.738572	0.951498
1.63552	0.851957	0.694011	1.56484	1.05425
0.800073	0.991987	0.723436	1.15056	1.19986
1.07152	1.13724	0.533193	1.52569	1.29664
1.13631	0.8536	0.824934	1.06528	1.02309
1.27801	0.967948	1.19916	0.824773	1.25088
0.6752	0.852797	1.01854	1.2662	1.28532
1.14575	1.56184	0.957975	1.23875	0.859267
1.14089	1.40928	1.25675	1.16464	1.19104
0.612944	0.669182	0.970351	1.55371
0.894883	1.14084	0.762349	1.58961
1.06016	1.26881	1.2163	1.31811
0.662179	0.9084	0.949584	0.639377
0.974482	0.958716	1.3527
0.544574	1.13465
0.745618	2.08893
0.836766	0.64583
1.07169
0.820526
1.01689
0.772185
0.772366
1.02286
0.909193
0.910197
