# Supplementary material for: Zinc homeostasis governed by Golgi-resident ZnT family members regulates ERp44-mediated proteostasis at the ER-Golgi interface
Source: Nat Commun. 2023 May 9;14:2683. doi: 10.1038/s41467-023-38397-6 (PMC10170084; doi:10.1038/s41467-023-38397-6)
Supplement: Supplementary file 13 — Source Data [file 41467_2023_38397_MOESM13_ESM.zip › Source Data Figure S11.xlsx]

## Sheet: Sheet1
WT_siControl	WT_siZnT4	3HA_siControl	3HA_siZnT4
0.576	0.578	0.776	0.73
0.681	0.489	0.761	0.765
0.599	0.601	0.783	0.707
0.664	0.541	0.757	0.775
0.513	0.481	0.772	0.759
0.582	0.462	0.64	0.789
0.468	0.508	0.719	0.704
0.542	0.541	0.782	0.733
0.518	0.456	0.776	0.689
0.575	0.362	0.769	0.695
0.326	0.497	0.626	0.817
0.494	0.509	0.729	0.765
0.409	0.289	0.722	0.824
0.406	0.356	0.691	0.742
0.409	0.554	0.701	0.742
0.439	0.479	0.643	0.724
0.514	0.492	0.789	0.725
0.582	0.487	0.763	0.73
0.605	0.46	0.718	0.777
0.602	0.494	0.745	0.783
0.573	0.577	0.669	0.758
0.633	0.578	0.624	0.773
0.548	0.44	0.809	0.754
0.525	0.662	0.793	0.742
0.649	0.611	0.716	0.657
0.656	0.558	0.732	0.68
0.452	0.557	0.74	0.643
0.624	0.534	0.783	0.645
0.582	0.388	0.762	0.726
0.647	0.514	0.832	0.71
0.649	0.623	0.822	0.739
0.665	0.603	0.779	0.685
0.674	0.488	0.768	0.746
0.591	0.466	0.776	0.733
0.564	0.588	0.769	0.784
0.696	0.581	0.65	0.795
0.643	0.584	0.614	0.758
0.663	0.632	0.752	0.733
0.705	0.531	0.698	0.78
0.62	0.631	0.723	0.76
0.589	0.572	0.734	0.752
0.488	0.42	0.761	0.751
0.567	0.579	0.703	0.798
0.513	0.625	0.75	0.764
0.643	0.427	0.752	0.775
0.499	0.61	0.808	0.735
0.492	0.566	0.823	0.735
0.632	0.662	0.753	0.723
0.544	0.487	0.78	0.666
0.593	0.497	0.796	0.706
0.511	0.536	0.834	0.678
0.558	0.587	0.762	0.627
0.597	0.659	0.812	0.71
0.626	0.64	0.788	0.691
0.634		0.816	0.778
0.469		0.64	0.711
0.647		0.651	0.576
0.635		0.775	0.737
0.638		0.82	0.675
0.573		0.69	0.608
0.495		0.788	0.708
0.51		0.74	0.688
0.431		0.804	0.649
0.497		0.787	0.622
0.464		0.749	0.744
0.737		0.689
0.698		0.75
0.667		0.771
0.619		0.776
0.699		0.785
0.618		0.761
0.663		0.817
		0.709
		0.736
		0.745
		0.769
		0.694
		0.708
		0.702
		0.785
