# Supplementary material for: Zinc homeostasis governed by Golgi-resident ZnT family members regulates ERp44-mediated proteostasis at the ER-Golgi interface
Source: Nat Commun. 2023 May 9;14:2683. doi: 10.1038/s41467-023-38397-6 (PMC10170084; doi:10.1038/s41467-023-38397-6)
Supplement: Supplementary file 13 — Source Data [file 41467_2023_38397_MOESM13_ESM.zip › Source Data Figure 5.xlsx]

## Sheet: Fig5a
								Reducing					Non-reducing
								IB: Anti-ERp44					IB: Anti-ERp44

## Sheet: Fig5b
DMSO	TPEN	siControl	siZnT4	siZnT56	siZnT7	siZnT4567
0.765843	0.220695	1	0.553985	0.85037	0.190073	0.536343
0.782415	0.225125	1	0.339831	0.920676	0.148746	0.267221
0.440097	0.0465917	1	0.326159	0.583131	0.167782	0.432342

## Sheet: Fig5c
							IB: Anti-Halo

## Sheet: Fig5d
siCont	siZnT4	siZnT5+6	siZnT7	siZnT4+5+6+7
0.524682	0.638957	0.812644	1.27269	1
0.378235	0.238743	0.303573	0.625041	1
0.602023	0.597463	0.54742	0.780615	1
0.412216	1.14933	0.611152	1.00391	1
0.246502	0.284627	0.520454	0.776986	1

## Sheet: Fig 5e
									IB: Anti-FLAG				IB: Anti-FLAG (longer exposure)
									IB: Anti-ERp44

## Sheet: Fig5f
siCont	siZnT4	siZnT56	siZnT7	siZnT4567
0.719584	0.957782	1.32038	0.698112	1
0.39824	0.836192	0.875657	1.01675	1
0.197689	0.406269	0.636738	0.566581	1
0.517369	0.833057	1.29845	0.623027	1

## Sheet: Fig5g
		CM
							IB: Anti-FLAG
		WCL
							IB: Anti-FLAG
							IB: Anti-ERp44

## Sheet: Fig5h
siCont	siZnT4	siZnT56	siZnT7	siZnT4567
0.694639	1.0776	1.56299	0.593839	1
0.504967	1.37888	1.39523	0.280133	1
0.312299	0.878375	1.30796	0.202205	1
0.558139	0.848917	0.939874	0.839669	1

## Sheet: Fig5i
					IB: Anti-FLAG

## Sheet: Fig5j
siControl	siZnT4	siZnT5+6	siZnT7	siZnT4+5+6+7
0.517842	0.99562	1.66244	0.902561	1
0.507673	1.12182	1.44787	1.0131	1
0.444085	0.89529	1.19251	0.898561	1
