# Supplementary material for: Zinc homeostasis governed by Golgi-resident ZnT family members regulates ERp44-mediated proteostasis at the ER-Golgi interface
Source: Nat Commun. 2023 May 9;14:2683. doi: 10.1038/s41467-023-38397-6 (PMC10170084; doi:10.1038/s41467-023-38397-6)
Supplement: Supplementary file 13 — Source Data [file 41467_2023_38397_MOESM13_ESM.zip › Source Data Figure 6.xlsx]

## Sheet: Fig6c
siControl						siZnT4						siZnT5+6						siZnT7						siZnT4+5+6+7
0 min	15 min	30 min	45 min	60 min		0 min	15 min	30 min	45 min	60 min		0 min	15 min	30 min	45 min	60 min		0 min	15 min	30 min	45 min	60 min		0 min	15 min	30 min	45 min	60 min
0.131299	0.123816	0.180558	0.294316	0.418363		0.0609398	0.0646685	0.120857	0.195113	0.109535		0.0497336	0.197415	0.226331	0.20352	0.203546		0.0426614	0.187685	0.221007	0.311202	0.394108		0.255018	0.412176	0.323523	0.244978	0.15387
0.113477	0.174811	0.1826	0.233049	0.316633		0.104161	0.104653	0.115595	0.133987	0.083769		0.0583784	0.17043	0.244177	0.261768	0.2093		0.0691656	0.192821	0.262173	0.183748	0.321073		0.111997	0.304601	0.33648	0.407157	0.182714
0.138509	0.201805	0.290024	0.2722	0.321248		0.10698	0.104879	0.118059	0.177586	0.108856		0.0265975	0.228722	0.231712	0.257868	0.190486		0.143628	0.126876	0.245258	0.26857	0.296028		0.110225	0.0942608	0.231289	0.328729	0.243051
0.19621	0.212051	0.193211	0.272332	0.273692		0.117409	0.0806354	0.0742694	0.142533	0.126369		0.0435274	0.255953	0.218793	0.229429	0.359973		0.130666	0.129622	0.185446	0.256545	0.304126		0.0941093	0.10756	0.282978	0.242837	0.199061
0.162266	0.195646	0.156097	0.257308	0.226146		0.118171	0.0981397	0.0391802	0.166871	0.131456		0.0897439	0.121993	0.166339	0.192112	0.353316		0.0685162	0.248076	0.352146	0.284661	0.268097		0.115931	0.302612	0.378287	0.264136	0.323788
0.155189	0.137818	0.186437	0.264673	0.35569		0.128617	0.0679357	0.152018	0.174536	0.180709		0.162506	0.229412	0.170019	0.144054	0.192944		0.062304	0.322526	0.329712	0.301766	0.358208		0.101383	0.38035	0.423902	0.222141	0.25608
0.0898621	0.175086	0.238788	0.324254	0.335727		0.0683255	0.100248	0.0681441	0.0804616	0.0776219		0.177924	0.218576	0.161126	0.136032	0.139599		0.131501	0.279296	0.332999	0.26989	0.35925		0.125823	0.134056	0.069619	0.376254	0.346629
0.179285	0.239481	0.176916	0.275654	0.330916		0.106666	0.172844	0.0668197	0.0937408	0.105872		0.135657	0.0906265	0.200788	0.135095	0.230105		0.126969	0.313862	0.302674	0.249605	0.251245		0.108917	0.170032	0.317891	0.374574	0.358185
0.153293	0.239481	0.253692	0.275654	0.283003		0.134915	0.085563	0.0850763	0.13381	0.0817934		0.241935	0.133699	0.216809	0.194413	0.374309		0.147472	0.246071	0.393619	0.235638	0.322589		0.123013	0.108103	0.343925	0.329521	0.21415
0.207078	0.228712	0.205827	0.210378	0.219567		0.0559885	0.0658499	0.0834011	0.13279	0.101048		0.205198	0.0961446	0.164838	0.16882	0.37197		0.162377	0.172062	0.260417	0.166789	0.2469		0.171985	0.110951	0.281033	0.445179	0.309513
0.127377	0.358096	0.199467	0.302048	0.22525		0.062181	0.134117	0.0871498	0.172317	0.0971455		0.138876	0.0674595	0.160487	0.19159	0.0576677		0.141757	0.318874	0.284902	0.247381	0.277111		0.103694	0.47879	0.314508	0.45396	0.212273
0.168559	0.339894	0.23857	0.266294	0.117343		0.139857	0.0866708	0.11263	0.131225	0.162749		0.207167	0.0816366	0.179449	0.199243	0.0286834		0.22499	0.382839	0.202003	0.302251	0.338283		0.0910697	0.373179	0.302606	0.387302	0.332753
0.148892	0.313483	0.260206	0.235924	0.270961		0.227979	0.0759555	0.06821	0.142063	0.0769489		0.137479	0.127068	0.144644	0.169129	0.253668		0.151173	0.249875	0.237819	0.271041	0.357531		0.141159	0.209562	0.231502	0.394565	0.244708
0.114876	0.229134	0.268729	0.264098	0.171914		0.0580369	0.0805223	0.06256	0.0984859	0.0847374		0.230844	0.175255	0.0942795	0.159887	0.284847		0.204674	0.226622	0.232293	0.283176	0.285031		0.0987	0.157177	0.351291	0.44753	0.254407
0.152904	0.320842	0.246999	0.276118	0.206091		0.0668306	0.0761095	0.0560695	0.0748166	0.0788635		0.0945369	0.160565	0.110225	0.162253	0.31006		0.123337	0.18667	0.228719	0.158462	0.361132		0.0641804	0.205277	0.286105	0.38763	0.279327
0.0926784	0.274628	0.239938	0.28638	0.161424		0.372543	0.0744617	0.322555	0.096544	0.0713634		0.122421	0.144206	0.123433	0.31707	0.282245		0.152784	0.183084	0.223075	0.210535	0.275502		0.100512	0.17396	0.360331	0.325707	0.241852
0.118564	0.211577	0.261116	0.209574	0.173694		0.0647545	0.072784	0.370624	0.10003	0.0761166		0.0918149	0.100863	0.131569	0.197064	0.286009		0.135846	0.239934	0.267015	0.257916	0.379562		0.105995	0.235048	0.321121	0.378341	0.293434
0.0956014	0.226903	0.277241	0.267099	0.213983		0.0627745	0.121157	0.160218	0.0698478	0.0842782		0.118892	0.109307	0.239267	0.217228	0.295213		0.175518	0.227894	0.268922	0.303967	0.344975		0.0741036	0.419547	0.320221	0.390016	0.304526
0.089351	0.24444	0.303304	0.300631	0.178871		0.0924436	0.087582	0.177878	0.0671201	0.0708521		0.131982	0.180911	0.197426	0.340204	0.203046		0.154026	0.227668	0.223986	0.256477	0.433452		0.101751	0.369811	0.389284	0.422035	0.198991
0.106542	0.202573	0.232898	0.31071	0.182461		0.0864631	0.124981	0.117316	0.0901223	0.0861947		0.172452	0.177055	0.120665	0.338376	0.236531		0.172234	0.325522	0.305753	0.267648	0.380289		0.174535	0.279712	0.376236	0.459428	0.263533
0.1652	0.192143	0.261777	0.267343	0.274294		0.0450193	0.0776783	0.0699834	0.107393	0.0926812		0.172385	0.160861	0.111523	0.213575	0.189959		0.134982	0.168792	0.210155	0.270293	0.387277		0.142399	0.156997	0.39539	0.361708	0.310139
0.178834	0.208685	0.223601	0.305714	0.295504		0.0905889	0.0703063	0.0353402	0.0693272	0.107599		0.150002	0.141249	0.15913	0.148045	0.251223		0.134451	0.306647	0.33093	0.318469	0.379592		0.108363	0.181796	0.364705	0.3055	0.353819
0.159681	0.222108	0.221922	0.259361	0.28395		0.0699472	0.190827	0.113791	0.07273	0.107298		0.108976	0.177175	0.245022	0.204687	0.351194		0.106951	0.302217	0.338244	0.285932	0.250507		0.126161	0.194466	0.427275	0.33615	0.282353
0.14943	0.288383	0.212237	0.266255	0.22522		0.0692903	0.296657	0.114317	0.209738	0.111782		0.0584752	0.070243	0.0956771	0.186971	0.181256		0.129908	0.327116	0.293034	0.25608	0.296656		0.162802	0.106151	0.369325	0.324898	0.308553
0.115425	0.179577	0.244577	0.238587	0.205794		0.128081	0.466945	0.103937	0.0577496	0.117217		0.143905	0.241541	0.191958	0.174772	0.296896		0.113831	0.234998	0.299447	0.25329	0.297995		0.0575505	0.123271	0.395601	0.303991	0.321325
0.166023	0.17895	0.230587	0.301576	0.247946		0.0340461	0.18127	0.143973	0.0852007	0.0645581		0.146964	0.258806	0.266457	0.229639	0.264257		0.117792	0.285888	0.252965	0.280651	0.300906		0.0578396	0.333535	0.39967	0.406125	0.335657
0.135884	0.183584	0.245823	0.293884	0.276375		0.0401666	0.147695	0.066479	0.13296	0.185436		0.165258	0.205481	0.108967	0.150523	0.191269		0.110091	0.2711	0.226207	0.252729	0.332399		0.125286	0.397684	0.291619	0.315644	0.423073
0.16076	0.200391	0.190216	0.370043	0.312928		0.0565447	0.127923	0.0669208	0.120952	0.0831468		0.154398	0.274045	0.121813	0.119176	0.166289		0.115333	0.266754	0.243094	0.328877	0.285051		0.0998729	0.254347	0.317689	0.276737	0.268744
0.161878	0.177934	0.24016	0.300278	0.258028		0.0490223	0.11707	0.104987	0.139207	0.120266		0.0329684	0.241053	0.167128	0.126498	0.171954		0.134638	0.266699	0.331274	0.165659	0.313023		0.140315	0.177817	0.363001	0.335486	0.421568
0.182352	0.216641	0.24762	0.324757	0.262237		0.0405499	0.401832	0.0867128	0.115459	0.120789		0.0713584	0.156138	0.172313	0.202647	0.20459		0.125777	0.189215	0.310754	0.191578	0.249866		0.0950471	0.0906894	0.184791	0.265775	0.390781
0.0701045	0.190644	0.172261	0.408748	0.187882		0.0418704	0.0929947	0.162363	0.100503	0.101375		0.0597393	0.18888	0.174903	0.194096	0.177533		0.140165	0.285347	0.372892	0.317717	0.288713		0.137443	0.0940841	0.363649	0.400222	0.33191
0.0900056	0.359207	0.252031	0.366446	0.229772		0.0360022	0.0755248	0.0938216	0.109433	0.149681		0.221638	0.168818	0.239163	0.131072	0.212506		0.150552	0.116493	0.253642	0.292569	0.282917		0.140999	0.0837061	0.321649	0.295954	0.317551
0.0814363	0.14275	0.127162	0.434038	0.232663		0.122774	0.0431619	0.146767	0.225324	0.146012		0.170872	0.12129	0.268371	0.127668	0.236849		0.213449	0.2018	0.267941	0.226773	0.22796		0.134755	0.0778606	0.462783	0.298941	0.316102
0.101176	0.137926	0.18104	0.425995	0.188897		0.0699186	0.0758465	0.150956	0.201911	0.155542		0.265627	0.142048	0.206861	0.221071	0.25408		0.153684	0.24749	0.191535	0.153174	0.345948		0.148884	0.0761205	0.472961	0.323379	0.266286
0.0980722	0.199066	0.108085	0.435312	0.277725		0.0465561	0.0725349	0.108664	0.106697	0.229764		0.113355	0.200956	0.244031	0.161286	0.278637		0.185846	0.219635	0.314916	0.300601	0.328331		0.154189	0.190367	0.365667	0.2171	0.34655
0.157725	0.187476	0.254873	0.35387	0.252336		0.0403476	0.220532	0.159662	0.14047	0.248722		0.0797155	0.246649	0.134849	0.206567	0.284469		0.214944	0.157337	0.303486	0.31169	0.249277		0.143169	0.140907	0.382043	0.140746	0.382741
0.142626	0.12952	0.268388	0.279138	0.211497		0.0510123	0.274591	0.163182	0.113314	0.135621		0.0982201	0.156541	0.126164	0.175366	0.322181		0.183904	0.327521	0.255443	0.422908	0.146755		0.0794822	0.0781689	0.36163	0.270186	0.364717
0.0508972	0.163904	0.221195	0.225993	0.33324		0.116842	0.0716088	0.0603602	0.397189	0.106435		0.244067	0.173216	0.187746	0.0940378	0.136797		0.161779	0.197809	0.299323	0.395302	0.183006		0.0929356	0.0662736	0.117235	0.325341	0.415065
0.117352	0.132043	0.35824	0.221088	0.211399		0.17198	0.0911712	0.0922061	0.0966758	0.217422		0.138286	0.255428	0.181882	0.200446	0.152313		0.21853	0.133979	0.30818	0.394549	0.200501		0.0671258	0.349848	0.414154	0.275976	0.351108
0.145872	0.209143	0.225273	0.270988	0.12765		0.092574	0.0883411	0.0653049	0.109498	0.0457449		0.112864	0.169937	0.175229	0.242746	0.15516		0.184872	0.151717	0.313811	0.290736	0.165273		0.0777595	0.2942	0.356771	0.296424	0.434334
0.125782	0.177389	0.314363	0.323367	0.127855		0.090802	0.313184	0.0691729	0.110522	0.0580227		0.138065	0.150733	0.185678	0.175782	0.172239		0.204889	0.137711	0.319829	0.260997	0.20538		0.0870655	0.319133	0.332229	0.260236	0.212433
0.175111	0.151032	0.232373	0.294323	0.162243		0.083611	0.318785	0.0586187	0.0730167	0.0356611		0.112013	0.144832	0.14151	0.193715	0.176942		0.209403	0.179661	0.317547	0.369128	0.256046		0.15276	0.351448	0.19313	0.261433	0.198509
0.0780517	0.134525	0.213303	0.308081	0.18174		0.107326	0.40033	0.0564116	0.0928947	0.0522191		0.11198	0.170005	0.156495	0.278811	0.396907		0.143635	0.171721	0.307834	0.250637	0.27771		0.187178	0.326315	0.223733	0.28403	0.223702
0.0993833	0.0733138	0.237657	0.213115	0.197336		0.0960363	0.147013	0.103622	0.0802516	0.154716		0.246406	0.202191	0.182545	0.256075	0.413477		0.129052	0.105547	0.404922	0.33105	0.260348		0.204897	0.231896	0.391335	0.186675	0.182422
0.118809	0.259823	0.197086	0.195781	0.225473		0.108978	0.31097	0.0958254	0.0608688	0.153342		0.175136	0.254315	0.250658	0.217697	0.13017		0.147611	0.13832	0.21355	0.353532	0.179865		0.167926	0.135659	0.296608	0.156098	0.172781
0.124299	0.337998	0.16767	0.295693	0.22477		0.12331	0.353459	0.102515	0.138417	0.205198		0.229975	0.32483	0.1525	0.252687	0.233608		0.170432	0.166941	0.241536	0.344306	0.163875		0.144324	0.361366	0.296436	0.19611	0.211515
0.133092	0.276858	0.213533	0.313515	0.238195		0.175031	0.0919913	0.0666343	0.184915	0.132347		0.161454	0.240758	0.233968	0.241662	0.234705		0.131413	0.166095	0.318488	0.229618	0.232318		0.243345	0.348235	0.334063	0.170659	0.154574
0.0863304	0.224545	0.186764	0.327073	0.195704		0.254343	0.0695806	0.414085	0.191533	0.127517		0.122887	0.296768	0.226025	0.29839	0.337087		0.163088	0.130712	0.246826	0.261926	0.205358		0.156707	0.362898	0.365639	0.234	0.25236
0.115925	0.214143	0.253355	0.202255	0.230326		0.263602	0.0805551	0.258056	0.144052	0.11772		0.298848	0.130695	0.15252	0.313512	0.415333		0.16671	0.155189	0.256925	0.288709	0.236304		0.162281	0.346437	0.324087	0.227353	0.201302
0.145323	0.263282	0.128885	0.318555	0.257555		0.0515948	0.0933401	0.0995072	0.166524	0.139265		0.273504	0.161548	0.227021	0.458093	0.342965		0.180327	0.15293	0.320801	0.343988	0.23569		0.128709	0.417689	0.229304	0.223356	0.173689
0.103296	0.264306	0.221023	0.312679	0.215561		0.0828867	0.0820626	0.2288	0.141816	0.148076		0.186153	0.183245	0.244858	0.131967	0.147646		0.141337	0.335732	0.388619	0.263504	0.227023		0.102838	0.36553	0.308846	0.26982	0.179516
0.0900731	0.133697	0.220644	0.147269	0.222297		0.102665	0.0825369	0.133402	0.133373	0.199262		0.150359	0.163561	0.171089	0.283223	0.123652		0.180654	0.252374	0.388173	0.312052	0.165225		0.160066	0.343545	0.324568	0.247961	0.240395
0.150295	0.191243	0.256989	0.237652	0.242081		0.0999197	0.354346	0.411473	0.140613	0.127462		0.182886	0.17557	0.193687	0.40122	0.122888		0.136738	0.173649	0.335676	0.289054	0.301175		0.148856	0.300361	0.372551	0.223397	0.276687
0.128708	0.195448	0.212963	0.21784	0.227373		0.11421	0.455807	0.257835	0.179469	0.169138		0.202969	0.192612	0.163759	0.213701	0.14597		0.204224	0.223083	0.362828	0.265419	0.217151		0.0989406	0.325943	0.238038	0.317331	0.222507
0.134221	0.235193	0.173419	0.193115	0.173682		0.195492	0.235323	0.146876	0.152157	0.0829804		0.162526	0.228727	0.168725	0.25304	0.174143		0.140111	0.284257	0.331295	0.312174	0.300766		0.133049	0.357994	0.376474	0.193347	0.229853
0.153411	0.174715	0.273121	0.223559	0.193332		0.0682322	0.335058	0.133748	0.102967	0.231616		0.0902976	0.232317	0.203957	0.238212	0.166089		0.156566	0.236654	0.28084	0.369946	0.36437		0.129577	0.137111	0.369393	0.284283	0.273142
0.0964576	0.183185	0.243101	0.155544	0.0487915		0.160856	0.211882	0.0624361	0.132686	0.169897		0.185076	0.153234	0.212248	0.328657	0.156204		0.142711	0.275173	0.310481	0.212505	0.217871		0.104182	0.123171	0.42037	0.277691	0.240164
0.150962	0.208312	0.26713	0.24006	0.075715		0.0447922	0.254088	0.0973765	0.102756	0.125062		0.188274	0.123938	0.232643	0.210709	0.290824		0.176066	0.315855	0.317227	0.210885	0.233576		0.117735	0.286003	0.35157	0.272624	0.279105
0.117815	0.201244	0.0488999	0.235688	0.0904679		0.0449403	0.193955	0.280221	0.0702226	0.177689		0.145443	0.17734	0.0965917	0.355044	0.269191		0.153262	0.201868	0.318035	0.349201	0.142326		0.102853	0.219683	0.384452	0.282407	0.209724
0.0801444	0.247547	0.0406134	0.261255	0.0602467		0.0539456	0.202493	0.0686647	0.115872	0.111694			0.189222	0.23514	0.186601	0.239979		0.134425	0.177674	0.25915	0.344524	0.202285		0.14817	0.235333	0.351879	0.166961	0.298838
0.138871	0.198413	0.0583925	0.301291	0.0574936		0.0634372	0.167906	0.24373	0.0892193	0.137168			0.211814	0.180834	0.235991	0.256846		0.13706	0.355999	0.285467	0.343527	0.171768		0.171472	0.230309	0.295358	0.142278	0.282571
0.118911	0.163401	0.0544299	0.208925	0.0475344		0.0526383	0.126977	0.243695	0.127642	0.205264			0.192539	0.255887	0.223876	0.254925		0.101859	0.310428	0.277321	0.206575	0.187788		0.150976	0.262082	0.39273	0.159164	0.336978
0.159706	0.227673	0.0571745	0.191805	0.0580308		0.0300064	0.16974	0.305877	0.089191	0.170281			0.244096	0.226527	0.431065	0.306057		0.097905	0.161951	0.22804	0.198021	0.213266		0.13709	0.179572	0.386462	0.25366	0.366122
0.182727	0.191684	0.0523416	0.2818	0.199514		0.127172	0.186246	0.203291	0.0647969	0.151295			0.229921	0.225083	0.115834	0.342199		0.125849	0.300213	0.282453	0.348055	0.243821		0.133422	0.217789	0.275253	0.279365	0.270311
	0.166781	0.0599938	0.239264	0.242159		0.0501311	0.125319			0.145083			0.0996906	0.159454	0.235139	0.256097		0.11609	0.235459	0.301665	0.183892	0.210968		0.166921	0.190204	0.274511	0.246242	0.329156
	0.156387	0.0468667	0.303509	0.236159		0.0281292	0.163231			0.158147			0.387131	0.182857	0.220574	0.176784			0.303496	0.316089	0.327885	0.302875		0.149439	0.313526	0.399115	0.189141	0.329934
	0.222691	0.0502063	0.298494	0.167383			0.181343			0.152063			0.30898	0.28127		0.229267			0.241708	0.188772	0.320825	0.300484		0.124929	0.283262	0.335435	0.212809	0.184393
	0.22569	0.0325215	0.246173	0.213422			0.155373			0.15895			0.249946	0.397774		0.359162			0.335906	0.214297	0.212325	0.202535		0.138325	0.243044	0.270783	0.271359	0.219381
	0.231622		0.357863	0.220164			0.319055			0.14351			0.237013	0.411785					0.373468	0.146527	0.175898	0.213785		0.118735	0.174233	0.243501	0.231152	0.211691
	0.248058		0.230473	0.227713									0.391897	0.195864					0.263303	0.295329	0.359553			0.152942	0.256657	0.270994	0.328188	0.250935
	0.268925		0.186042										0.354153	0.112509					0.154817	0.251316	0.293587				0.273626	0.258165	0.238659	0.262569
	0.21763		0.18818											0.210074					0.125357	0.295663	0.347874				0.178523	0.327747		0.28155
	0.235601		0.187902																						0.132964	0.313932		0.378663
	0.205527		0.243094																							0.26159		0.332499
	0.207116		0.293557																							0.364151		0.34245
	0.215337		0.259829																							0.335743		0.352276
			0.236038																									0.297258
			0.254637
			0.213995
			0.3046
			0.260752
			0.185456
			0.259785
			0.26288
			0.158894

## Sheet: Fig6d
siControl						siZnT4						siZnT5+6						siZnT7						siZnT4+5+6+7
0 min	15 min	30 min	45 min	60 min		0 min	15 min	30 min	45 min	60 min		0 min	15 min	30 min	45 min	60 min		0 min	15 min	30 min	45 min	60 min		0 min	15 min	30 min	45 min	60 min
0.105735	0.0828815	0.115676	0.227332	0.127218		0.0612439	0.0871661	0.110186	0.0907693	0.0777138		0.0939238	0.101877	0.0416965	0.360479	0.0748302		0.0862188	0.253928	0.210964	0.293903	0.286031		0.114164	0.149737	0.309407	0.17942	0.0513123
0.0862652	0.0929476	0.192348	0.0793752	0.0824936		0.141138	0.138597	0.229501	0.0849832	0.317834		0.191807	0.223941	0.0757704	0.287554	0.129156		0.147623	0.242256	0.0751625	0.105492	0.237364		0.0825586	0.187212	0.339141	0.130559	0.0524486
0.113672	0.309541	0.157229	0.0880954	0.106411		0.208272	0.0523054	0.23681	0.0841345	0.211309		0.241059	0.104516	0.104644	0.142937	0.196427		0.11199	0.275409	0.106091	0.064752	0.134756		0.0458675	0.202745	0.328769	0.119354	0.065107
0.0762015	0.187102	0.127577	0.121487	0.0743106		0.0658686	0.062688	0.203905	0.129625	0.193602		0.258519	0.122611	0.111614	0.10332	0.208825		0.116852	0.125198	0.149463	0.0891345	0.22457		0.0568822	0.2024	0.346	0.119128	0.121719
0.0985617	0.158685	0.0620902	0.067915	0.0803012		0.103842	0.054668	0.335917	0.178152	0.127518		0.264767	0.223978	0.0998843	0.238042	0.0757878		0.115374	0.126694	0.122081	0.220024	0.0749716		0.0762387	0.103706	0.310188	0.0866743	0.0632414
0.0645021	0.146509	0.0860763	0.0907933	0.0809907		0.164119	0.0502172	0.319858	0.128861	0.0714063		0.236477	0.169813	0.10414	0.263591	0.222658		0.0925208	0.142662	0.188311	0.0895779	0.17022		0.0459761	0.270296	0.0588008	0.174757	0.0742957
0.0529673	0.10647	0.0968066	0.151112	0.0825886		0.0525224	0.14259	0.0970806	0.218053	0.137791		0.203454	0.0972056	0.0809217	0.108849	0.188217		0.121322	0.142563	0.169425	0.207485	0.0588099		0.0569424	0.140245	0.253026	0.240984	0.0621918
0.169196	0.128202	0.0803187	0.084217	0.128418		0.0960052	0.191104	0.0627367	0.270571	0.151219		0.0534945	0.127211	0.0988161	0.0401307	0.362229		0.0883457	0.304542	0.0903555	0.107841	0.0604873		0.218472	0.247454	0.3295	0.0862012	0.0818993
0.137845	0.128882	0.0850494	0.0406234	0.0808733		0.0420958	0.241856	0.360864	0.0388793	0.345923		0.065117	0.0633073	0.320515	0.165173	0.341079		0.105787	0.309123	0.193781	0.133599	0.270104		0.200851	0.176997	0.153098	0.0589428	0.0941354
0.133909	0.135879	0.118944	0.124738	0.0989272		0.0495886	0.0597995	0.169647	0.0510274	0.392586		0.050095	0.0610576	0.0840533	0.181169	0.131981		0.134513	0.0742257	0.0690221	0.177974	0.277437		0.11284	0.145474	0.144807	0.0762264	0.0816446
0.0849137	0.121635	0.149795	0.135123	0.089484		0.115769	0.115763	0.151753	0.0811053	0.275944		0.0572176	0.193119	0.0803773	0.283961	0.210011		0.136003	0.0815734	0.059842	0.149609	0.0896162		0.105141	0.350858	0.132421	0.210791	0.114503
0.0678722	0.0307297	0.113125	0.127705	0.0962812		0.06684	0.12417	0.137474	0.0406878	0.286611		0.0731009	0.1202	0.155799	0.0919386	0.23687		0.151095	0.242221	0.0603605	0.213012	0.0943503		0.145811	0.0823753	0.222668	0.219012	0.201121
0.0630535	0.106002	0.130069	0.140727	0.0789115		0.058372	0.0976844	0.231896	0.221564	0.0847723		0.121073	0.1075	0.0815542	0.0791498	0.220879		0.112313	0.0751524	0.0569756	0.207771	0.181014		0.0991463	0.0643745	0.0608914	0.154054	0.0420632
0.0429908	0.156612	0.0535088	0.157488	0.0812856		0.097077	0.168617	0.250492	0.203195	0.0612234		0.132629	0.0884124	0.245499	0.116362	0.24917		0.07428	0.148186	0.0535642	0.401827	0.183597		0.0759326	0.0881789	0.199719	0.131496	0.0514145
0.195542	0.211449	0.0508755	0.0972801	0.104416		0.0715126	0.101674	0.211781	0.0685869	0.067183		0.150815	0.249335	0.316724	0.142836	0.252599		0.131668	0.209189	0.067596	0.134865	0.20926		0.0782923	0.18269	0.212267	0.0690871	0.045062
0.199829	0.157845	0.262174	0.072564	0.291188		0.0540337	0.0979397	0.240319	0.123621	0.0513817		0.172111	0.299096	0.0950191	0.0990528	0.272587		0.13784	0.135645	0.0533876	0.35271	0.0744451		0.067059	0.17622	0.10735	0.0718996	0.0496885
0.105345	0.140406	0.237685	0.0763898	0.100185		0.127146	0.374654	0.233642	0.133788	0.123514		0.12309	0.111567	0.143522	0.0757642	0.287009		0.22437	0.18608	0.0562988	0.360372	0.075829		0.0864865	0.228968	0.0989171	0.063134	0.223045
0.0473926	0.0994291	0.0464085	0.0842705	0.146448		0.0707883	0.381837	0.250241	0.0793388	0.281006		0.136019	0.0877958	0.0743792	0.180355	0.228459		0.148823	0.177417	0.0443812	0.257324	0.0929822		0.0791022	0.127559	0.0913184	0.0936554	0.219723
0.147547	0.077309	0.294398	0.0323287	0.0785569		0.0841901	0.314826	0.268532	0.0778711	0.219805		0.0330799	0.103889	0.0867311	0.264069	0.267722		0.167167	0.338572	0.0592881	0.168258	0.193568		0.123628	0.153585	0.0718891	0.08344	0.198073
0.0438135	0.110404	0.350483	0.0357982	0.0859981		0.0667855	0.0945018	0.0657716	0.307987	0.285123		0.0497187	0.235855	0.170743	0.0903891	0.19708		0.134254	0.24872	0.0924849	0.276358	0.0619058		0.150313	0.152371	0.131598	0.0872049	0.0570981
0.0733911	0.112167	0.311769	0.117247	0.0873255		0.064193	0.127071	0.0526173	0.382249	0.0890984		0.0517248	0.230104	0.270144	0.110647	0.0510347		0.130495	0.198784	0.0742354	0.0984202	0.0842483		0.095215	0.139388	0.0525594	0.100155	0.0610797
0.135553	0.208202	0.309084	0.112977	0.0582357		0.047888	0.0564837	0.056296	0.33018	0.0658803		0.104619	0.250611	0.0658598	0.114642	0.0561129		0.199934	0.0872936	0.0977721	0.0910965	0.367808		0.1132	0.280026	0.0533212	0.0803436	0.0246115
0.0693623	0.181222	0.182315	0.168849	0.0440476		0.0873876	0.0930629	0.0657325	0.100627	0.295583		0.12024	0.0430002	0.172753	0.116822	0.0302148		0.184239	0.106473	0.176944	0.0929726	0.123595		0.095659	0.0998469	0.0446036	0.106965	0.0266718
0.0664685	0.152401	0.116162	0.169406	0.0163889		0.0574779	0.0837579	0.15433	0.134857	0.111857		0.0924432	0.0337553	0.376077	0.237651	0.0417409		0.169708	0.147917	0.188663	0.0894115	0.216402		0.127875	0.187073	0.045803	0.271363	0.0370888
0.156397	0.0918997	0.132866	0.14723	0.0640891		0.0492854	0.257347	0.360802	0.267104	0.114445		0.0648409	0.154188	0.361952	0.249963	0.0671096		0.124928	0.0491893	0.116936	0.101633	0.125174		0.0888921	0.146393	0.105561	0.111613	0.0301667
0.0637211	0.125157	0.132378	0.174618	0.0768892		0.0741065	0.118375	0.312014	0.0800151	0.369085		0.0890381	0.201857	0.0731989	0.107589	0.201146		0.170555	0.252315	0.169962	0.101633	0.287906		0.0766456	0.320791	0.0414599	0.119076	0.0355287
0.10659	0.0918762	0.268553	0.153249	0.181802		0.0541095	0.098697	0.0885643	0.0770156	0.0716196		0.0704354	0.122028	0.122209	0.147607	0.198096		0.187354	0.173331	0.349346	0.0990158	0.187371		0.0792786	0.351365	0.0375684	0.063821	0.0852801
0.132556	0.0930579	0.0773472	0.0789735	0.122744		0.135829	0.118	0.119898	0.091817	0.109795		0.0763693	0.0979374	0.0744241	0.166038	0.267604		0.222415	0.196571	0.314767	0.159704	0.158094		0.0864678	0.330001	0.100966	0.0508433	0.0822138
0.0628616	0.204498	0.235587	0.0640543	0.0586132		0.188232	0.0555385	0.123622	0.086368	0.401303		0.132141	0.206737	0.263578	0.352587	0.0570722		0.174221	0.106448	0.371557	0.164571	0.115447		0.091816	0.356857	0.121716	0.0718581	0.220393
0.159551	0.278627	0.120798	0.0789694	0.0621326		0.135334	0.0649244	0.37506	0.359315	0.259474		0.144085	0.079706	0.138351	0.337458	0.0570067		0.0603124	0.226585	0.0925887	0.147729	0.201544		0.0732361	0.177521	0.0338925	0.0708242	0.0789504
0.192395	0.197117	0.100296	0.0786276	0.0994938		0.217155	0.111254	0.0750109	0.147942	0.262214		0.138669	0.130842	0.0956795	0.183063	0.0484881		0.0876181	0.191935	0.361075	0.124938	0.0980599		0.0754751	0.12964	0.186128	0.279395	0.120916
0.112986	0.208229	0.0976429	0.0945013	0.10655		0.0805717	0.190358	0.151041	0.251788	0.253306		0.101407	0.140233	0.0800976	0.144861	0.225248		0.0590054	0.23364	0.124158	0.112547	0.0859742		0.080075	0.176377	0.13092	0.101321	0.238966
0.0964919	0.127418	0.0899009	0.202549	0.0890548		0.0678675	0.0904892	0.101939	0.108403	0.0786751		0.197832	0.0923954	0.187686	0.1502	0.0951038		0.103823	0.166607	0.116816	0.133531	0.275778		0.0983211	0.190049	0.149912	0.130754	0.286564
0.0640729	0.188407	0.07931	0.243674	0.0638497		0.0357949	0.113288	0.184792	0.190777	0.0595219		0.18739	0.109214	0.209218	0.137669	0.06985		0.0943142	0.138737	0.359631	0.123665	0.298801		0.0769046	0.26252	0.0779048	0.0627971	0.233132
0.0825504	0.109919	0.0701006	0.0904333	0.0493527		0.041114	0.213822	0.220063	0.102796	0.130632		0.171989	0.15381	0.0824899	0.0654761	0.0920713		0.0780299	0.191824	0.211104	0.116166	0.124273		0.071067	0.297048	0.0887787	0.0867263	0.0895044
0.0828293	0.147295	0.12024	0.0685319	0.0871153		0.0901923	0.23493	0.356667	0.0900825	0.144037		0.216845	0.0996999	0.098229	0.0511949	0.053774		0.0977689	0.0679315	0.262158	0.0756399	0.193976		0.0780407	0.282124	0.1407	0.0968067	0.116859
0.0866659	0.066038	0.129859	0.0881554	0.108206		0.0667543	0.0308739	0.366502	0.0984223	0.0659408		0.109798	0.105256	0.110532	0.0732924	0.0492607		0.181099	0.119944	0.391058	0.0695063	0.0796127		0.139341	0.350282	0.12302	0.0785939	0.0830665
0.0783826	0.0777776	0.187327	0.0903111	0.0443986		0.0598565	0.208526	0.318378	0.141254	0.145573		0.0885749	0.129137	0.106787	0.0550715	0.0746389		0.062411	0.145453	0.164845	0.147213	0.0977879		0.142836	0.0373088	0.081814	0.0705325	0.0373502
0.0892291	0.0794847	0.168811	0.266524	0.0471615		0.0558713	0.0938929	0.38682	0.377284	0.360403		0.12485	0.171809	0.0837214	0.113502	0.0683902		0.139156	0.153509	0.135641	0.154235	0.0967075		0.136042	0.0694922	0.0899604	0.22852	0.0536146
0.0651328	0.106202	0.202872	0.234751	0.0718835		0.0243059	0.110463	0.19286	0.0799784	0.276469		0.130226	0.177196	0.0343259	0.093143	0.190758		0.160336	0.124778	0.253101	0.144083	0.085371		0.148845	0.137314	0.117572	0.0986158	0.0590767
0.0899531	0.144383	0.223588	0.158812	0.0749595		0.0481924	0.176945	0.0664534	0.120048	0.210552		0.183469	0.194957	0.131365	0.0447489	0.0705826		0.119369	0.0771978	0.299621	0.175325	0.0799911		0.195611	0.0583083	0.246192	0.23485	0.104613
0.122848	0.206986	0.227109	0.199423	0.0511867		0.03709	0.324504	0.364359	0.122541	0.0926277		0.203593	0.163756	0.0923767	0.0332477	0.04216		0.0537923	0.0743081	0.25032	0.156586	0.0939453		0.135305	0.0776695	0.191192	0.159683	0.0600466
0.130485	0.214383	0.0648683	0.0774711	0.0493075		0.0885357	0.33334	0.358779	0.203424	0.201867		0.139322	0.0997503	0.105414	0.094377	0.0679383		0.101251	0.0734632	0.36816	0.467462	0.123329		0.144316	0.220718	0.291584	0.208574	0.0596855
0.0701837	0.232633	0.26876	0.0642307	0.0567404		0.0773448	0.320033	0.058872	0.122425	0.0595594		0.124593	0.113028	0.196634	0.153725	0.0901679		0.131344	0.22453	0.257763	0.335209	0.146994		0.0748475	0.250521	0.133616	0.0850483	0.0345873
0.0741275	0.0280583	0.224444	0.0791034	0.0752426		0.0797042	0.335568	0.0652356	0.282684	0.0743616		0.159865	0.0906498	0.0429668	0.21159	0.0692855		0.0995912	0.228617	0.160236	0.110995	0.300811		0.082732	0.234773	0.190352	0.0715184	0.0618813
0.0766396	0.238133	0.112559	0.106753	0.0702254		0.0265297	0.278711	0.0607727	0.0745582	0.357315		0.0591708	0.0958806	0.422962	0.0894461	0.0876067		0.107519	0.121887	0.139367	0.127016	0.101647		0.0600901	0.129433	0.100665	0.0888715	0.0667271
0.119305	0.188184	0.208828	0.131232	0.0745616		0.0652301	0.258219	0.165149	0.10285	0.326129		0.31653	0.0752925	0.455683	0.11358	0.123976		0.126023	0.0839502	0.337293	0.175919	0.111093		0.08379	0.145909	0.162413	0.120536	0.048446
0.0979066	0.291284	0.251767	0.0589273	0.043585		0.0416022	0.220856	0.352934	0.16415	0.0467346		0.297789	0.132064	0.333803	0.274213	0.107002		0.112864	0.209134	0.421948	0.161842	0.107274		0.100104	0.217611	0.334878	0.080196	0.0764739
0.211567	0.195243	0.285697	0.0746812	0.0776976			0.0834015	0.279049	0.457767	0.432149		0.176924	0.120343	0.442589	0.133179	0.18205		0.185823	0.189737	0.416401	0.0986487	0.177398		0.119779	0.165973	0.0959886	0.095311	0.0993348
0.133956	0.0871258	0.279862	0.0791357	0.0782388			0.100663	0.396976	0.110521	0.405719		0.189604	0.0979505	0.277017	0.121065	0.0862253		0.192505	0.19439	0.139034	0.114791	0.11164		0.166457	0.0826983	0.218759	0.129843	0.0709657
0.184984	0.206016		0.0951933	0.0554913			0.0911054	0.46727	0.459174	0.0938957			0.064132	0.250002	0.219039	0.0769873		0.10998	0.212506	0.133487	0.261039	0.259683		0.117064	0.161997	0.182956	0.101681	0.117714
0.155639	0.200648		0.0809185	0.0326777			0.100261	0.332189	0.383837	0.100428			0.211865	0.258414	0.214089	0.0779622		0.135778	0.189092	0.130425	0.106428	0.271477		0.118984	0.215569	0.171925	0.11189	0.0952215
0.179276	0.0736363		0.100183	0.0428897			0.138357	0.30141		0.0906356			0.151636	0.165437	0.070807	0.0275662		0.152633	0.165093	0.173663	0.215377	0.191176		0.134559		0.121807	0.0956599	0.0995198
0.0200413	0.158351		0.0949616	0.0495936			0.0812223	0.208405					0.161207	0.164812	0.0782525	0.0383319		0.112637	0.133088	0.194861	0.0601572	0.119912		0.101704		0.0921649	0.0774134	0.0724195
0.031393	0.107922		0.0725302	0.0603167			0.0811105	0.193308					0.156629	0.126315	0.0932253	0.0538325		0.0977925	0.232789	0.107664	0.0488113	0.12056		0.0747575		0.076561	0.097694	0.074105
	0.1521		0.0955377	0.0311891			0.158382	0.433667					0.200629	0.307067	0.0607569	0.0343965		0.0897737	0.230057	0.116844	0.070256	0.109183		0.0997479		0.118222	0.0913941	0.0669181
	0.160532		0.07615	0.0513651			0.0883224	0.180809					0.175404		0.0628354			0.0749522	0.270395	0.100683		0.109211		0.0772382		0.138819	0.189145	0.0487607
	0.0903042						0.104731	0.144217					0.247728					0.12037	0.174025	0.0997136		0.379567		0.0857228		0.120328	0.132579	0.0648224
	0.256192						0.0837027	0.383981					0.179686					0.068619	0.14104	0.0859497		0.135274				0.107206	0.0973283	0.0714425
	0.223859						0.112296	0.240219					0.221514					0.11343	0.208032	0.233439		0.341383					0.0701673	0.0696962
	0.0783546							0.482617					0.189091					0.0934751	0.124278	0.125485		0.105323					0.0752304	0.0919974
	0.104335							0.392724										0.180062	0.147174	0.0957249							0.0813896	0.130251
	0.0971204							0.497362											0.262844	0.0546386							0.0904293	0.0840155
	0.126079							0.146203											0.129642	0.210172							0.21828	0.0685273
	0.286117							0.171876											0.0413981	0.203756							0.250648
	0.157731																		0.231169	0.177821							0.239442
	0.194172																		0.194379	0.11782							0.115298
	0.172545																			0.0954087
	0.17169																			0.132433
	0.332716																			0.343964
	0.220008																			0.294849
																				0.29606
																				0.158542
