# Supplementary material for: Zinc homeostasis governed by Golgi-resident ZnT family members regulates ERp44-mediated proteostasis at the ER-Golgi interface
Source: Nat Commun. 2023 May 9;14:2683. doi: 10.1038/s41467-023-38397-6 (PMC10170084; doi:10.1038/s41467-023-38397-6)
Supplement: Supplementary file 13 — Source Data [file 41467_2023_38397_MOESM13_ESM.zip › Source Data Figure S2.xlsx]

## Sheet: Fig S2A
pH 6.0							pH 5.5
Fluorescence intensity at 508 nm							Fluorescence intensity at 508 nm
Free [Zn] (nM)	2	3	4	Mean	stdev.p		Free [Zn] (nM)	2	3	4	Mean	stdev.p
6.934	64.481	67.7554	63.3101	65.1822	1.88129		14.47	55.9467	53.7244	52.0083	53.8931	1.61227
11.8	79.0651	75.1643	76.0704	76.7666	1.66685		37.31	78.1277	85.9005	82.8214	82.2832	3.19597
30.57	117.542	115.898	116.324	116.588	0.696638		115.4	184.375	196.264	149.433	176.691	19.8758
105.5	269.616	251.268	252.016	257.633	8.47853		223.9	303.694	302.437	286.76	297.63	7.7036
336.3	600.646	610.559	597.224	602.81	5.65489		365.2	474.594	436.095	448.945	453.211	16.0041
843.4	1165.8	1079.82	1057.42	1101.01	46.7149		1063.4	912.919	815.766	940.615	889.767	53.534
1900	1750.43	1609.36	1550.72	1636.84	83.8143		3229.4	1499.78	1384.37	1521.12	1468.42	60.0698
4260	2004.7	1973.34	1913.82	1963.95	37.6906		11106	1868.54	2022.8	1956.74	1949.36	63.1922
9900	2031.75	2033.21	2026.6	2030.52	2.83522		39900	2132.81	2023.65	2123.1	2093.19	49.3294
				#DIV/0!	#DIV/0!						#DIV/0!	#DIV/0!
				#DIV/0!	#DIV/0!						#DIV/0!	#DIV/0!
				#DIV/0!	#DIV/0!						#DIV/0!	#DIV/0!
				#DIV/0!	#DIV/0!						#DIV/0!	#DIV/0!
				#DIV/0!	#DIV/0!						#DIV/0!	#DIV/0!
Kd (nM)	806.7	924.5	966.3	899.167	67.574		Kd (nM)	1520	1806	1480	1602	145.171

## Sheet: Fig S2E
pH	F405/F473
5.78	0.345632	0.35381	0.340772	0.343261	0.355366
5.96	0.373157	0.403067	0.38853	0.388388	0.369904
6.16	0.421078	0.423343	0.422514	0.429974	0.423418
6.4	0.500341	0.486009	0.496402	0.481686	0.49066
6.66	0.56567	0.57821	0.5786	0.585109	0.569623
6.96	0.719241	0.715029	0.721238	0.713477	0.71787
7.31	0.874045	0.915889	0.841609	0.842566	0.82378
7.7	1.1075	1.11526	1.12051	1.09397	1.10154	1.12462
8.07	1.34045	1.33249	1.18182	1.21528	1.32638	1.32492
8.31	1.41931	1.39624	1.41564	1.40714	1.40186	1.40567

## Sheet: Fig S2F
STIM1(NN)	ERGIC53	ManII	TPST2	GalT
7.17494	7.12621	6.38363	6.57551	6.27096
7.16797	7.07128	6.37769	6.51892	6.2526
7.15083	7.05514	6.37395	6.51808	6.24451
7.14336	7.03332	6.37298	6.51159	6.21157
7.12481	7.01407	6.36889	6.49187	6.21128
7.11972	6.99684	6.3335	6.48703	6.2087
7.08451	6.97772	6.30654	6.48222	6.2072
7.08429	6.95243	6.30138	6.43691	6.17799
7.08206	6.92466	6.27185	6.43068	6.15436
7.07769	6.88865	6.74049	6.42354	6.14247
7.07635	6.88789	6.73032	6.40374	6.11165
7.07294	6.88113	6.66252	6.39853	6.10565
7.06904	6.86916	6.661	6.39534	6.1041
7.04911	6.86531	6.65596	6.34616	6.06967
7.03502	6.80642	6.6457	6.62426	6.04785
7.02978	6.77394	6.62073	6.59376	6.12614
7.02574	7.31719	6.60188	6.58868	6.11203
6.99941	7.30045	6.57374	6.57494	6.11139
6.99527	7.21512	6.55635	6.55977	6.09471
7.29219	7.21345	6.55492	6.55613	6.08508
7.26408	7.20969	6.51697	6.55188	6.07929
7.26386	7.1747	6.51126	6.53667	6.07929
7.25768	7.16237	6.48976	6.52274	6.07909
7.24466	7.15302	6.46259	6.51374	6.07417
7.23759	7.13661	6.42861	6.51184	6.06248
7.23231	7.12644	6.42475	6.51112	6.04188
7.20769	7.12219	6.38327	6.50861	6.03092
7.17734	7.11411	6.37498	6.50414	6.01783
7.16927	7.10122	6.73281	6.502	6.00691
7.16619	7.09935	6.6919	6.49627	5.99864
7.1486	7.09618	6.6803	6.48757	5.98683
7.13448	7.09618	6.67624	6.48757	5.98312
7.10796	7.09002	6.66045	6.47148	5.97333
7.05496	7.07643	6.63634	6.46738	5.97179
7.03913	7.06222	6.61557	6.46152	5.96824
7.17494	7.05909	6.61478	6.45874	5.95688
7.16797	7.04474	6.61346	6.45526	5.9501
7.15083	7.00051	6.61315	6.44663	5.9425
7.14336	6.98998	6.60882	6.44094	5.93896
7.12481	6.97763	6.60743	6.43876	5.92835
7.11972	6.9608	6.60398	6.42896	6.3407
7.08451	6.93315	6.5897	6.42559	6.33208
7.08429	6.91872	6.58067	6.40081	6.33038
7.08206	7.1033	6.53851	6.6552	6.30295
7.07769	7.09709	6.46858	6.65059	6.28014
7.07635	7.08317	6.46798	6.62455	6.27623
7.07294	7.07276	6.45898	6.6197	6.25332
7.06904	7.00651	6.45602	6.61506	6.24829
7.04911	6.99639		6.6113	6.24682
7.03502	6.99564		6.60857	6.23678
7.02978	6.99052		6.60423	6.23351
7.02574	6.9754		6.59889	6.22745
6.99941	6.97195		6.59291	6.22105
6.99527	6.96732		6.58516	6.20864
	6.95789		6.57153	6.20401
	6.95751		6.56716	6.19407
	6.95484		6.55367	6.1891
	6.95142		6.53414	6.17296
	6.95142		6.51165
	6.94045		6.49803
	6.94042		6.49405
	6.926		6.49118
	6.91255		6.47522
	6.91075		6.43497
	6.89754		6.43497
	6.88237		6.43489
	6.87303
	6.81172

## Sheet: Fig S2G
pH	F405/F473
5.72	0.253748	0.267745	0.237938	0.228894	0.214254	0.202407	0.225096
6.18	0.291708	0.302144	0.296038	0.296367	0.29574	0.299575	0.292935	0.298758
6.68	0.419857	0.411175	0.409856	0.422574	0.424054	0.417267	0.41843	0.412697
7.41	0.657212	0.675033	0.67587	0.678709	0.666722	0.695856	0.693629
7.97	0.818543	0.86042	0.891688	0.937484	0.888738	0.873758
8.42	1.02341	1.06848	1.12539	1.05813	1.04344	1.0538	1.05925

## Sheet: Fig S2H
ERGIC-53	pH-53_siZnT4	pH-53_siZnT5+6	pH-53_siZnT7	pH-53_siZnT4+5+6+7		ManII	pH-ManII_siZnT4	pH-ManII_siZnT5+6	pH-ManII_siZnT7	pH-ManII_siZnT4+5+6+7		TPST2	pH-TPST2_siZnT4	pH-TPST2_siZnT5+6	pH-TPST2_siZnT7	pH-TPST2_siZnT4+5+6+7		GalT	pH-GalT_siZnT4	pH-GalT_siZnT5+6	pH-GalT_siZnT7	pH-GalT_siZnT4+5+6+7
pH-53_siControl	6.92341	7.09848	7.00309	7.33457		pH-ManII_siControl	6.43735	6.44486	6.46202	6.38205		pH-TPST2_siControl	6.38051	6.48005	6.43793	6.42966		pH-GalT_siControl	6.07688	5.8865	6.14978	6.02409
6.96775	7.02687	7.28334	7.00561	7.16455		6.34527	6.3413	6.36361	6.41771	6.4308		6.35413	6.43615	6.37642	6.5273	6.29216		6.08148	5.93612	5.6833	6.11718	5.98513
6.88545	7.07248	6.64567	6.88368	7.12043		6.47184	6.42779	6.4226	6.4891	6.43029		6.35271	6.56665	6.43869	6.57996	6.27458		6.11984	6.09754	6.03738	6.13575	6.0185
6.91576	7.06466	6.97123	7.01251	6.88099		6.39097	6.39115	6.50138	6.50224	6.36144		6.33672	6.57383	6.4318	6.64977	6.3418		6.08517	6.0478	6.14595	6.06561	6.04126
6.92454	6.80704	6.69547	7.15159	6.88326		6.41305	6.34598	6.51379	6.49115	6.43648		6.41883	6.56676	6.39392	6.57588	6.27849		6.17589	6.01303	6.10312	6.15319	6.08666
7.01434	6.63488	7.05741	7.06283	7.26634		6.40203	6.43482	6.46905	6.41603	6.3761		6.38742	6.46205	6.5118	6.54492	6.23901		6.18323	5.86189	6.10288	5.97775	6.14346
6.86737	7.03079	6.892	7.0971	7.00488		6.44242	6.41556	6.50215	6.35344	6.30773		6.25107	6.53084	6.42029	6.59311	6.21798		6.23976	6.15097	6.073	6.12903	6.01222
6.99811	6.93709	6.72991	7.06652	7.03123		6.42868	6.39799	6.51617	6.44436	6.35022		6.32002	6.5964	6.53174	6.3679	6.33548		6.10514	6.14212	6.07005	6.03807	5.8896
6.97894	6.9391	6.56795	6.90372	7.0453		6.60488	6.44595	6.4796	6.50818	6.40606		6.27142	6.366	6.46126	6.46221	6.25093		6.10907	6.34153	6.00491	6.03838	6.41793
6.89121	7.05333	7.10421	7.16244	7.01268		6.52333	6.51227	6.38821	6.54378	6.33809		6.33258	6.44889	6.48196	6.4582	6.45388		6.14637	6.29368	6.14343	6.03176	6.41971
6.94801	6.94301	7.18765	7.03452	6.95763		6.53206	6.38271	6.45847	6.53874	6.47797		6.35536	6.3618	6.50481	6.39995	6.51302		6.07654	6.18116	6.03318	6.24662	6.2367
6.88304	7.03431	7.26354	6.87641	6.92699		6.5493	6.60047	6.53111	6.43885	6.39406		6.2934	6.55415	6.50754	6.42505	6.42		6.02541	6.25786	6.0628	6.2066	6.33024
6.93459	6.87333	7.53886	7.09632	6.97556		6.53086	6.19918	6.43488	6.47368	6.37518		6.40368	6.51602	6.50923	6.35159	6.39114		6.07417	6.32894	6.0366	6.0831	6.18785
7.01847	6.93661	6.96922	7.03482	7.00638		6.46297	6.20791	6.42787	6.4623	6.40834		6.51741	6.52258	6.42245	6.41076	6.49501		6.05344	6.37643	6.02464	6.22941	6.20464
6.88626	6.9541	6.91387	6.9678	6.88173		6.45651	6.27029	6.48264	6.43781	6.34975		6.41916	6.50975	6.40839	6.40018	6.42366		6.07603	6.02284	6.19249	6.07992	6.25794
6.9375	6.82373	6.8361	7.05747	6.86468		6.5005	6.19864	6.5407	6.51661	6.37229		6.43827	6.39443	6.47668	6.38542	6.44576		5.96949	6.08027	6.13696	6.04374	6.34638
7.04431	7.38771	6.9477	6.95884	7.00115		6.45168	6.21403	6.50567	6.53029	6.41438		6.45432	6.42007	6.51684	6.43535	6.38595		6.1617	6.07086	6.11833	6.09764	6.07775
6.912	7.31353	6.94755	7.02115	7.00205		6.51025	6.30303	6.52768	6.52632	6.3029		6.46732	6.44054	6.46887	6.41883	6.36281		6.08253	6.07761	6.19816	6.01294	6.09536
6.75027	6.8365	6.98175	7.10181	6.96499		6.47212	6.3291	6.45509	6.56079	6.43737		6.47488	6.35912	5.94734	6.39107	6.33986		6.06079	6.08241	6.2581	6.25945	6.30735
6.92398	7.08459	7.39981	7.02894	6.8378		6.3998	6.46175	6.61493	6.45986	6.44807		6.49028	6.39825	6.30978	6.36044	6.38117		6.10743	6.26783	6.38821	6.13013	6.17169
7.38057	6.83205	7.19874	6.95329	7.03278		6.43015	6.37656	6.48812	6.47423	6.33322		6.53039	6.27076	6.4341	6.33897	6.49585		6.08876	6.12926	6.36916	6.14186	6.1078
7.05078	6.83679	7.09166	6.91475	7.07397		6.54848	6.41021	6.58885	6.44598	6.46603		6.4725	6.4267	6.49823	6.2682	6.54876		6.20064	6.16742	6.24368	6.24938	6.12546
7.19371	6.90435	7.11876	6.92907	7.07578		6.423	6.38091	6.19186	6.46451	6.2737		6.43328	6.42223	6.39387	6.28503	6.41706		6.18691	6.15255	6.26685	6.23201	6.15328
7.01937	6.90767	7.13673	7.02104	7.48065		6.48787	6.32497	6.34249	6.49598	6.41124		6.52425	6.33962	6.21941	6.3651	6.46152		6.09922	6.04927	6.08408	6.10984	6.12599
6.92659	6.96954	7.15294	7.00107	7.34579		6.48939	6.3701	6.37644	6.42033	6.45628		6.41771	6.43055	5.87465	6.39476	6.50271		6.12172	6.11114	6.0375	6.12711	6.10822
7.07709	6.98406	7.07502	7.13638	7.19447		6.49296	6.27828	6.32223	6.47494	6.35373		6.42505	6.35494	5.8668	6.49669	6.48369		6.14286	6.13992	6.09163	6.12308	6.06664
7.01535	6.8418	6.95273	7.0612	7.14369		6.42277	6.27874	6.3647	6.41621	6.35279		6.42234	6.45573	6.05207	6.44362	6.48117		6.20395	6.11929	6.07077	6.08811	6.17331
7.05525	7.00052	6.65705	7.14586	6.96934		6.54402	6.66915	6.36951	6.35469	6.33009		6.54828	6.50886	6.32624	6.40384	6.42792		6.25747	6.05502	6.12736	6.14095	6.24912
6.86676	7.16484	6.54748	6.8816	7.25439		6.43335	6.6619	6.3838	6.36978	6.34444		6.53847	6.55647	5.97962	6.52854	6.45834		6.21954	6.0321	6.08409	6.19561	6.33177
6.94937	6.9046	5.98804	7.16606	6.96495		6.4138	6.61053	6.53351	6.43484	6.34959		6.51561	6.50535	6.39413	6.42318	6.38347		6.2117	5.98276	6.23619	6.19558	6.1581
7.00214	6.89312	6.07244	6.98612	7.17677		6.43454	6.76303	6.36579	6.35669	6.28146		6.48707	6.40486	6.50568	6.39971	6.42915		6.19458	6.13794	6.05025	6.29618	6.28733
7.1728	6.85388	6.91562	7.11275	6.79603		6.35552	6.75474	6.33435	6.30939	6.38942		6.35182	6.46985	6.4442	6.55481	6.38337		6.19777	6.06143	6.07286	6.19916	6.20619
7.00032	6.53877	6.95776	7.05447	7.04837		6.51399	6.66187	6.50636	6.41829	6.35675		6.36204	6.33142	6.49386	6.49568	6.45001		6.11312	6.18628	5.99162	6.16538	6.16334
6.84338	6.64793	7.24599	7.08877	7.11673		6.44131	6.36973	6.42017	6.32449	6.34012		6.32991	6.30758	6.44048	6.28657	6.37101		6.15636	6.11792	6.06123	6.17668	6.07472
7.31477	6.74899	6.94977	7.07823	6.66099		6.55023	6.43817	6.44447	6.36343	6.37881		6.38241	6.4026	6.41823	6.52277	6.45698		6.15468	6.00005	6.03134	6.16611	6.14252
7.07643	6.83206	7.06943	7.04013	7.01575		6.48431	6.18126	6.38013	6.22507	6.34922		6.41395	6.38591	6.43264	6.46642	6.35516		6.18469	6.00306	6.10382	6.1846	6.22951
7.04269	6.70864	7.0434	7.02725	7.11615		6.53553	5.88655	6.58851	6.25627	6.33114		6.4053	6.22416	6.50704	6.51356	6.23252		6.05298	5.98003	6.08609	6.11331	6.29981
7.01744	6.57152	7.00651	7.03815	7.13032		6.49681	6.48128	6.44235	6.45939	6.35276		6.32289	6.2891	6.45425	6.43436	6.31589		6.07522	5.98913	6.07917	6.14886	6.24877
7.17305	6.48185	7.15898	7.19176	7.14864		6.29989	6.37457	6.34568	6.53036	6.44693		6.32502	6.3755	6.38059	6.46759	6.36457		6.16776	6.17659	6.08237	6.02573	6.19497
7.19275	6.96126	6.92584	6.93436	7.06469		6.31265	6.278	6.48328	6.48494	6.40065		6.40904	6.45136	6.37597	6.41225	6.36818		6.10082	6.12498	6.11506	6.24281	6.08532
7.13842	6.9461	6.90434	7.57904	6.95534		6.28833	6.43625	6.38772	6.53702	6.41615		6.34031	6.41681	6.46999	6.36697	6.37206		6.08308	6.1586	6.06741	6.39674	6.19244
7.13437	6.79589	7.17304	7.15992	7.10953		6.47619	6.40402	6.47331	6.53342	6.45086		6.22727	6.42211	6.50775	6.23338	6.35868		6.07726	6.17002	6.06921	6.32695	6.148
7.00653	6.91542	7.04329	7.12717	6.89083		6.3763	6.39741	6.07211	6.44571	6.51511		6.31876	6.36954	6.32683	6.41219	6.2869		6.21853	6.06976	6.11615	6.2296	6.12474
7.05517	7.04205	7.02595	6.99588	6.91706		6.34933	6.42978	6.27832	6.54248	6.38441		6.36996	6.38809	6.40605	6.56029	6.39996		6.17828	6.18762	6.01224	6.32193	6.04677
6.9451	7.38129	7.12597	7.05423	7.1177		6.44464	6.46254	6.29429	6.4366	6.35315		6.2163	6.36482	6.34346	6.43789	6.40733		6.15974	6.12438	6.0826	6.54718	6.1992
6.95455	6.84896	6.74773	6.98064	7.26326		6.43526	6.52484	6.34759	6.38776	6.47011		6.3216	6.34174	6.34097	6.38662	6.27193		6.21528	6.21332	6.01214	6.25128	6.11482
6.86351	6.93518	6.91329	6.80505	7.1559		6.3372	6.46347	6.32308	6.40759	6.45337		7.31637	6.36489	6.45712	6.40617	6.46468		6.30658	6.21591	6.43369	6.20408	6.11393
6.91473	7.40963	6.83052	7.22458	7.41207		6.41688	6.52253	6.36839	6.63011	6.51476		6.34174	6.16941	6.36566	6.19651	6.37936		6.17792	6.12502	6.02762	6.26859	6.12586
6.95196	7.26013	6.86024	7.17472	7.13788		6.47492	6.43911	6.43333	6.62261	6.57605		6.32805	6.12093	6.4517	6.40329	6.33785		6.22021	6.1644	6.1409	6.20606	6.06522
6.93614	7.36229	6.64883	7.36203	7.27139		6.46367	6.39968	6.5641	6.53841	6.45009		6.23919	6.29851	6.44301	6.29633	6.35048		6.12035	6.1663	6.06185	6.12813	6.08482
6.84351	7.17039	6.68965	7.42068	7.08206		6.55837	6.43447	6.5063	6.41694	6.48954		6.31601	6.2412	6.49102	6.38805	7.32353		6.13296	6.07899	6.1449	6.26295	6.08352
6.90247	6.92344	6.92253	7.04729	6.91183		6.504	6.45641	6.40899	6.53483	6.50644		6.63339	6.36389	6.37921	6.39145	6.41156		6.15645	6.1913	6.10912	6.29127	6.15551
6.98711	6.87326	7.20844	7.10765	7.13968		6.47311	6.46552	6.50635	7.13994	6.53269		6.63011	6.36799	6.41845	6.44738	6.32849		6.25004	6.08885	6.11063	6.38383	6.16786
7.10098	6.93135	7.0145	7.12323	6.98282		6.53237	6.51503	6.55979	6.37374	6.51661		6.51087	6.45809	6.39211	6.51686	6.39555		6.21113	6.06414	6.17249	6.12974	6.12304
7.01798	6.8583	6.98358	7.18655	6.94442		6.55308	6.50436	6.58537	6.63298	6.41016		6.48786	6.34879	6.50433	6.59094	6.49018		6.17244	6.13053	6.07852	6.14369	6.04897
7.22469	6.90283	7.09116	7.20144	7.00696		6.46367	6.50653	6.42705	6.65616	6.36161		6.50904	6.35347	6.48831	6.71289	6.47942		6.10215	6.15106	6.05891	6.22666	6.22875
6.91616	6.90688	6.94269	7.15813	7.03591		6.53988	6.44741	6.5205	6.56678	6.3952		6.54374	6.42716	6.52404	6.49799	6.53702		6.0399	6.07281	6.04121	6.16564	6.20123
7.05951		7.21698	7.1416	7.03748		6.39788	6.50979	6.44367	6.73668	6.38332		6.53154	6.28848	6.50615	6.43018	6.54683		6.04737	6.17809	6.22166	6.14464	6.2004
6.90157		7.0848	7.12528	7.21496		6.41501	6.52542	6.53865	6.61821	6.38061		6.52555	6.36742	6.46757	6.51475	6.42495		6.12333	6.19567	6.18137	6.32495	6.12797
7.13135			7.0702	7.19094		6.46807	6.524	6.50654	6.58015	6.38072		6.53633	6.39043	6.36262	6.40453	6.54603		6.17765	6.18309	6.1388	6.17672	6.00727
6.92891			7.30234	6.97503		6.51811	6.50226	6.41447	6.56191	6.31049		6.50495	6.32393	6.42415	6.47728	6.51286		5.95126	6.08338	6.07292	6.29031	6.12412
6.88882			7.36029	6.95737		6.50513	6.41606	6.52703	6.44274	6.33053		6.40185	6.27838	6.40772	6.39522	6.5147		6.20213	6.07491	6.16645	6.22264	6.16915
7.03593			7.32457	6.97358		6.44263	6.47818	6.47733	6.48497	6.26291		6.33902	6.33988	6.48301	6.38668	6.56029		6.12633	6.12048	6.08358	6.25216	6.09244
7.08476			6.82688	7.04502		6.46459	6.43157	6.53361	6.51153	6.51261		6.42122	6.42419	6.48952	6.43418	6.50188		5.95791	6.19829	6.17134	6.28453	6.2353
7.07964			6.97147	7.31685		6.38782	6.41429	6.47651	6.54014	6.53779		6.46622	6.44053	6.53383	6.47652	6.47151		6.14187	6.18145	6.24954	6.20502	6.29632
6.9935			6.99348	7.23005		6.43825	6.49698	6.54009	6.49271	6.4716		6.56534	6.4799	6.50143	6.51553	6.51577		5.99765	6.0866	6.19306	6.28704	6.224
7.03741			6.84281	7.12192		6.51208	6.43567	6.44133	6.58985	6.38962		6.49213	6.3691	6.46166	6.40726	6.57004		6.13856	6.11426	6.18247	6.30276	6.07166
6.98398				7.15813		6.52971	6.43887	6.44761	6.52707	6.47715		6.51782	6.447	6.4174	6.50809	6.48166		6.05748	6.05648	6.22433	6.48777	6.16735
				7.23783		6.50452	6.46954	6.44125	6.5357	6.49249		6.39339	6.47352	6.43481	6.62777	6.45544		6.08806	6.1391	6.22685	6.44028	6.26977
						6.52788		6.46862	6.51501	6.56762		6.47761	6.46928	6.51606	6.53449	6.34022		6.21325	6.05137	6.2841	6.31428	6.29946
								6.56842	6.5562	6.48933		6.55107	6.54943	6.52762	6.65511	6.14604		6.06348	6.1434	6.22623	6.30263	6.26217
								6.51381	6.63237	6.51034		6.55484	6.71735	6.53394	6.53046	5.93719		6.08408	6.23942	6.44576	6.40729	6.23084
								6.62047	6.51403			6.4431	6.6172	6.5026	6.55212	6.32251		6.03349	6.17682	6.32515	6.54727	6.19613
								6.49748	6.51276			6.53772	6.59539	6.52176	6.52098	6.4018		6.12656	6.15331	6.20632	6.50143	6.20832
								6.4597	6.53847			6.47688	6.50462	6.45354	6.50682	6.44865		6.09415	6.29563	6.20358	6.57811	6.19018
								6.21739	6.56037			6.58209	6.44586	6.4276	6.51072	6.55953		6.09659	6.20528	6.14113	6.55105	6.16524
									6.55989			6.59657	6.58112	6.45584	6.48869	6.47078		6.04421		6.19888	6.31221	6.22305
									6.52639			6.58747	6.55955	6.38634	6.51711	6.24058		6.23149		6.23628	6.25739	6.30205
									6.50422			6.54309	6.57573	6.527	6.48961	6.3251		6.12152		6.20511	6.29367	6.4012
									6.52453			6.5443	6.51179	6.50386	6.41349			6.1001		6.15267	6.2016	6.34291
									6.4518			6.5171	6.46532	6.53539	6.55191			6.06925		6.2188	6.40848	6.29481
												6.35953	6.50129	6.52324	6.46451			6.15325			6.43484	6.17898
												6.5196	6.56287	6.51524	6.42383			6.17512			6.41701	6.22055
												6.50128	6.50529	6.55488	6.60525			6.09942			6.48144	6.29997
												6.54336	6.5064	6.59404	6.64678			6.77946			6.51417	6.18833
												6.53433	6.50741		6.67105			6.10391			6.4554
												6.43783	6.47247		6.64096						6.33555
												6.53289	6.49346		6.64828						6.38278
												6.54655	6.41604		6.5735						6.35273
													5.86878		6.64943						6.38207
													6.05312		6.69469						6.31834
													6.08274		6.58441						6.31831
													5.85031		6.63552						6.37783
													6.17398		6.59762
													6.29593		6.74981
													5.90388		6.52714
													6.00298
													6.28551
