# Supplementary material for: Zinc homeostasis governed by Golgi-resident ZnT family members regulates ERp44-mediated proteostasis at the ER-Golgi interface
Source: Nat Commun. 2023 May 9;14:2683. doi: 10.1038/s41467-023-38397-6 (PMC10170084; doi:10.1038/s41467-023-38397-6)
Supplement: Supplementary file 13 — Source Data [file 41467_2023_38397_MOESM13_ESM.zip › Source Data Figure S13.xlsx]

## Sheet: Sheet1
Mock	ZnT4	ZnT5+ZnT6	ZnT7
0.546	0.575	0.599	0.505
0.472	0.52	0.353	0.512
0.556	0.441	0.355	0.531
0.61	0.484	0.416	0.462
0.571	0.675	0.458	0.541
0.572	0.673	0.39	0.469
0.571	0.6	0.326	0.528
0.569	0.669	0.437	0.477
0.627	0.614	0.387	0.589
0.589	0.617	0.227	0.617
0.543	0.524	0.345	0.604
0.642	0.594	0.632	0.541
0.589	0.512	0.413	0.554
0.529	0.547	0.523	0.513
0.512	0.486	0.513	0.559
0.608	0.595	0.344	0.527
0.579	0.554	0.596	0.586
0.668	0.588	0.267	0.516
0.668	0.572	0.427	0.525
0.673	0.509	0.411	0.541
0.664	0.476	0.283	0.464
0.636	0.604	0.357	0.508
0.634	0.59	0.574	0.461
0.631	0.585	0.416	0.444
0.637	0.637	0.525	0.472
0.609	0.564	0.469	0.412
0.684	0.514	0.372	0.56
0.621	0.503	0.631	0.565
0.535	0.534	0.25	0.545
0.53	0.606	0.548	0.552
0.51	0.564	0.332	0.581
0.602	0.623	0.64	0.579
0.623	0.465	0.576	0.482
0.603	0.463	0.403	0.526
0.665	0.388	0.32	0.473
0.627	0.572	0.433	0.423
0.555	0.554	0.514	0.484
0.506	0.595	0.352	0.504
0.52	0.6	0.585	0.413
0.553	0.501	0.523	0.497
0.489	0.477	0.567	0.453
0.515	0.498	0.58	0.559
0.555	0.527	0.578	0.485
0.583	0.56	0.51	0.456
0.506	0.571	0.496	0.466
0.495	0.399	0.42	0.535
0.549	0.52	0.397	0.508
0.497	0.378	0.48	0.482
0.527	0.385	0.345	0.572
0.562	0.638	0.391	0.446
0.551	0.514	0.4	0.51
0.536	0.578	0.366	0.53
0.56	0.483	0.596	0.474
0.537	0.586	0.409	0.44
0.501	0.471	0.255	0.441
0.645	0.355	0.204	0.489
0.631	0.448	0.462	0.404
0.72	0.584	0.371	0.294
0.623	0.638	0.563	0.463
0.553	0.626	0.312	0.59
0.507	0.69	0.306	0.164
0.664	0.574	0.269	0.548
0.609	0.649	0.193	0.442
0.618	0.663	0.332	0.436
0.494	0.486	0.189	0.484
0.485	0.542	0.217	0.554
0.661	0.584	0.599	0.542
0.582	0.505	0.367	0.511
0.602	0.634	0.51	0.511
0.652	0.39	0.528	0.547
0.479	0.455	0.197	0.619
0.437	0.391	0.279	0.474
0.547	0.493	0.392	0.357
0.531	0.399	0.367	0.487
0.585	0.449	0.267	0.464
0.507	0.468	0.221	0.45
0.526	0.452	0.208	0.463
0.559	0.44	0.344	0.47
0.534	0.394	0.229	0.462
0.504	0.529	0.242	0.456
0.501	0.574	0.275	0.432
0.476	0.482	0.299	0.408
0.646	0.655	0.373	0.523
0.625	0.612	0.259	0.503
0.598	0.516	0.357	0.483
0.657	0.482	0.207	0.593
0.639	0.565	0.21	0.461
0.623	0.648	0.361	0.472
0.56	0.581	0.315	0.53
0.707	0.55	0.34	0.477
0.691	0.65	0.357	0.623
0.687	0.605	0.327	0.484
0.59	0.612	0.255	0.437
0.657	0.644	0.286	0.494
0.697	0.658	0.308	0.219
0.669	0.61	0.283	0.545
0.66	0.573	0.477	0.572
0.581	0.655	0.414	0.54
0.615	0.399	0.594	0.451
0.59	0.625	0.589	0.411
0.638	0.331	0.438	0.414
0.64	0.637	0.349	0.444
	0.64	0.538	0.475
	0.481	0.551	0.559
	0.649	0.326	0.572
	0.503	0.269	0.494
	0.538	0.254	0.524
	0.582	0.306	0.494
	0.599	0.246	0.517
	0.602	0.591	0.464
	0.653	0.239	0.362
	0.633	0.235	0.288
	0.647	0.34	0.437
	0.571	0.219	0.448
	0.628	0.19	0.342
	0.645	0.19	0.424
	0.547	0.481	0.482
	0.613	0.461	0.458
	0.544	0.334	0.465
	0.653	0.402	0.473
	0.592	0.395	0.363
	0.686	0.391	0.407
	0.699	0.298	0.267
	0.637	0.603	0.534
	0.618	0.571
	0.64	0.249
	0.63	0.383
	0.679	0.564
	0.656	0.382
	0.629
	0.641
	0.596
	0.635
	0.651
	0.581
	0.59
	0.472
