# Supplementary material for: Zinc homeostasis governed by Golgi-resident ZnT family members regulates ERp44-mediated proteostasis at the ER-Golgi interface
Source: Nat Commun. 2023 May 9;14:2683. doi: 10.1038/s41467-023-38397-6 (PMC10170084; doi:10.1038/s41467-023-38397-6)
Supplement: Supplementary file 13 — Source Data [file 41467_2023_38397_MOESM13_ESM.zip › Source Data Figure S3.xlsx]

## Sheet: Fig S3A
ZnT4						ZnT5						ZnT6						ZnT7
siCont	siZnT4	siZnT5+6	siZnT7	siZnT All		siCont	siZnT4	siZnT5+6	siZnT7	siZnT All		siCont	siZnT4	siZnT5+6	siZnT7	siZnT All		siCont	siZnT4	siZnT5+6	siZnT7	siZnT All
1	0.63955	1.31826	0.89182	0.58958		1	1.13776	0.118289	1.12256	0.128417		1	0.847662	0.032918	0.924843	0.035483		1	0.767615	1.1673	0.04777	0.066218
1	0.5258	0.88894	0.92474	0.82063		1	1.05632	0.1021	1.12157	0.11518		1	0.75102	0.02184	0.81469	0.03272		1	0.7915	1.00525	0.05727	0.06009
1	0.63782	1.05152	0.76147	0.78536		1	1.02436	0.096001	1.07867	0.100847		1	0.891639	0.012269	0.76673	0.025934		1	0.679616	0.846413	0.038362	0.046983
1	0.66833	0.78687	0.7447	0.79704		1	1.04515	0.106334	1.06644	0.136464		1	0.758907	0.012779	0.745002	0.031372		1	0.736589	0.955552	0.040387	0.073673

## Sheet: Fig S3B
					IB: Anti-FLAG
						IB: Anti-GAPDH

## Sheet: Fig S3C
						IB: Anti-FLAG				IB: Anti-FLAG (long exposure)
						IB: Anti-PA
										IB: Anti-PA
							IB: Anti-GAPDH

## Sheet: Fig S3D
					IB: Anti-PA
					IB: Anti-GAPDH

## Sheet: Fig S3E
						IB: Anti-PA		IB: Anti-GAPDH
