# Supplementary material for: Zinc homeostasis governed by Golgi-resident ZnT family members regulates ERp44-mediated proteostasis at the ER-Golgi interface
Source: Nat Commun. 2023 May 9;14:2683. doi: 10.1038/s41467-023-38397-6 (PMC10170084; doi:10.1038/s41467-023-38397-6)
Supplement: Supplementary file 13 — Source Data [file 41467_2023_38397_MOESM13_ESM.zip › Source Data Figure 7.xlsx]

## Sheet: Fig7c
Time	GFP/TMR intensity
-5	0.186943
-4	0.184882
-3	0.185974
-2	0.188324
-1	0.183724
0	0.177334
1	0.174965
2	0.181876
3	0.181368
4	0.180349
5	0.178712
6	0.183719
7	0.175165
8	0.181504
9	0.177673
10	0.189862
11	0.222685
12	0.24772
13	0.272209
14	0.293329
15	0.298574
16	0.311001
17	0.316328
18	0.327483
19	0.345124
20	0.355429
21	0.363785
22	0.377509
23	0.381015
24	0.390025
25	0.393706
26	0.404947
27	0.405377
28	0.413761
29	0.415199
30	0.44431
31	0.444094
32	0.451543
33	0.452556
34	0.4616
35	0.464381
36	0.466212
37	0.463869
38	0.476114
39	0.484754
40	0.485395
41	0.484915
42	0.480942
43	0.488517
44	0.488856
45	0.486685
46	0.494457
47	0.492336
48	0.492498
49	0.49349
50	0.495154
51	0.495029
52	0.503746
53	0.493052
54	0.498501
55	0.490923
56	0.501372
57	0.499209
58	0.489487
59	0.496586
60	0.502946

## Sheet: Fig7d
siControl	siZnT4	siZnT5+6	siZnT7	siZnT All
10.12	9.562	8.603	13.32	6.013
10.56	9.816	10.98	12.8	6.519
9.009	8.472	8.365	12.11	9.852
9.688	10.12	11.28	10.79	8.888
8.338	7.723	10.98	11.76	11.09
4.368	10.59	2.892	14.58	8.757
9.083	13.74	10.88	11.46	9.825
9.445	12.47	16.18	10	12.1
8.609	11.55	12.37	9.962	9.722
8.874	15.06	10.31	7.291	13.1
8.868	14.21	9.64	5.065	2.564
11.01	11.13	9.155	5.021	9.62
10.58	9.686	12.3	6.076	8.967
10.85		8.803		10.32
10.98		7.44		9.832
9.965		9.129		4.959
11.77		8.521		4.613
12		9.874		11.99
10.49		12.39		9.106
12.04		17.74
11.04		10.65
9.085
17.06

## Sheet: Fig7g
Time	TMR/pHluorin2 intensity
-5	1.75187
-4	1.89111
-3	1.84897
-2	1.87307
-1	1.78104
0	1.81489
1	1.8567
2	1.88171
3	1.87405
4	2.05726
5	1.9576
6	2.11074
7	2.05242
8	2.08195
9	2.00109
10	2.11665
11	2.5841
12	3.06267
13	3.16489
14	3.31606
15	3.38577
16	3.45952
17	3.39242
18	3.37717
19	3.53228
20	3.45894
21	3.28177
22	3.28556
23	3.44592
24	3.42413
25	3.37613
26	3.23915
27	3.1997
28	3.12637
29	3.22742
30	3.22372
31	3.18168
32	3.21386
33	3.2493
34	3.17487
35	3.22195
36	3.0961
37	2.97528
38	3.07976
39	3.15822
40	3.18783
41	3.09837
42	2.90088
43	2.87939
44	2.78242
45	2.77533
46	2.63662
47	2.54476
48	2.62437
49	2.63269
50	2.79013
51	2.65069
52	2.61645
53	2.60665
54	2.65829
55	2.61921
56	2.60511
57	2.61785
58	2.7497
59	2.60169
60	2.67949

## Sheet: Fig7h
siControl	siZnT5+6	siZnT7	siZnT All
1.241	2.306	2.694	1.682
0.9279	1.54	2.97	1.685
1.082	2.368	1.244	1.112
2.294	5.423	0.7295	1.425
2.331	0.924	0.3165	0.9111
1.267	0.8576	0.5784	2.068
0.8482	2.255	0.3597	2.149
3.298	0.08431	0.8199	2.28
0.4693	0.6354	1.46	2.386
1.087	0.2889	0.552	2.028
1.163	0.5288	0.152	2.885
0.4997	0.9543	1.349	1.985
0.124	3.594	2.043	2.462
0.6044	1.288	5.753	1.936
0.9522	0.6762	1.553	1.838
0.8048	1.777	1.955	1.71
0.8905	0.08148	3.436	2.037
1.276	8.178	3.588	1.618
1.571	0.5898		1.989
0.3806	3.193		1.797
0.3772	0.7771		3.286
0.07769	0.636		2.259
0.8678	1.249		1.841
0.866	0.07244
0.807
0.718
0.6793
0.05458
0.2284
1.93
0.06193
0.1407
1.052
0.4632

## Sheet: Fig7i
siControl	siZnT5+6	siZnT7	siZnT All
0.204004	0.273182	0.328179	0.650172
0.176898	0.413751	0.491742	0.64626
0.237392	0.249571	0.853045	0.782702
0.0852987	0.176033	1.80683	0.378388
0.138852	0.707577	1.89676	0.773597
0.156786	0.726634	1.61474	0.392547
0.288307	0.306277	1.60776	0.4577
0.0999269	3.34097	0.795099	0.416094
0.385906	1.18678	0.333929	0.585591
0.166763	2.21644	0.236666	0.759764
0.823227	1.07883	2.19957	0.219341
1.17667	0.494169	0.850643	0.284463
3.58636	0.0726414	0.671017	0.2402
0.30406	0.209025	0.1165	0.169887
1.2247	0.308952	0.518404	0.162867
0.356244	0.111896	0.261131	0.283794
0.354113	0.389388	0.218186	0.306431
0.299598	0.0219685	0.122973	0.329875
0.26617	0.246167	0.1152	0.275773
0.229225	0.0475657	0.0909983	0.243349
0.219345	0.648552		0.204412
0.29454	0.29166		0.235915
0.0905362	0.405888		0.46077
0.175974	0.592761
0.179483	0.0653163
0.188944	0.00952541
0.110166	0.00751797
0.112806
0.120272
0.168043
0.999427
0.687803
0.218912
0.810853
