# Supplementary material for: Zinc homeostasis governed by Golgi-resident ZnT family members regulates ERp44-mediated proteostasis at the ER-Golgi interface
Source: Nat Commun. 2023 May 9;14:2683. doi: 10.1038/s41467-023-38397-6 (PMC10170084; doi:10.1038/s41467-023-38397-6)
Supplement: Supplementary file 13 — Source Data [file 41467_2023_38397_MOESM13_ESM.zip › Source Data Figure S4.xlsx]

## Sheet: Fig S4
53_siControl	ManII_siControl	TPST2_siControl	GalT_siControl
140.495	86.2897	15.7084	90.0808
106.376	81.2714	24.0881	85.7411
90.0835	81.5021	16.9092	97.1306
160	80.7895	29.997	77.8142
149.249	75.8279	29.348	85.3312
74.685	73.0157	44.0377	86.7594
91.3343	70.4693	49.1908	67.0372
80.1895	73.9598	89.2255	72.3305
66.401	60.4603	101.294	52.4452
95.1566	66.8411	78.5525	64.7044
109.609	79.5091	69.7028	54.7114
156.366	71.2888	46.8211	60.4353
58.9379	50.0626	61.4722	43.8154
69.6098	69.6856	37.9422	58.0373
93.5933	75.8453	55.249	176.637
82.0542	59.6008	68.2578	84.2101
95.1566	61.7254	71.8146	90.8064
109.609	83.2409	63.1748	69.0961
156.366	59.1984	106.9	45.5215
58.9379	68.9679	101.486	112.834
69.6098	56.8899	131.779	84.8238
93.5933	59.8481	69.2962	81.3484
82.0542	89.6473	59.0722	92.8449
	82.5438	81.0657	76.2374
	80.5266	90.8876	57.8245
	124.469	61.0725	79.4535
	94.1023	86.3504	81.9454
	107.224	62.1929	126.55
	99.4531	40.8308	79.7296
	101.363	41.9862	92.1745
	93.3786	31.3957	74.1371
	75.0123	4.41305	161.431
	219.561	56.5025	68.002
	78.21	39.1889	82.9691
	79.8808	13.7148	82.3322
		19.175	110.426
