# Supplementary material for: Zinc homeostasis governed by Golgi-resident ZnT family members regulates ERp44-mediated proteostasis at the ER-Golgi interface
Source: Nat Commun. 2023 May 9;14:2683. doi: 10.1038/s41467-023-38397-6 (PMC10170084; doi:10.1038/s41467-023-38397-6)
Supplement: Supplementary file 13 — Source Data [file 41467_2023_38397_MOESM13_ESM.zip › Source Data Figure S5.xlsx]

## Sheet: Fig S5
siControl_ERGIC53	siZnT567_ERGIC53		siControl_ManII	siZnT567_ManII		siControl_TPST2	siZnT567_TPST2		siControl_GalT	siZnT567_GalT
121.746	22.9979		56.4189	23.8498		59.4805	1.62214		128.953	73.4902
82.2192	17.92		48.5888	29.3556		87.5518	10.1386		109.05	103.745
86.6106	29.6854		43.7887	41.996		52.8812	17.081		90.5572	62.8688
118.318	37.414		36.6913	66.6915		48.4673	19.7254		117.69	122.521
108.971	31.9653		54.5878	50.1821		59.9706	18.1742		103.162	45.3658
101.929	28.3489		61.9159	33.1765		106.275	17.432		123.722	42.7338
123.75	34.3208		54.3383	11.2286		73.804	3.98422		98.8012	43.2415
121.962	32.8653		48.545	31.8221		46.9787	6.51855		105.906	41.6395
135.656	40.4685		109.17	18.4853		51.1423	5.15863		74.0668	53.5107
134.289	32.121		82.7183	23.7641		33.3756	10.7064		70.105	200.275
144.839	38.4211		101.462	22.6309		28.9391	13.0497		55.2304	51.3665
92.0257	31.6279		107.648	18.9633		39.15	13.1794		71.4422	26.1288
98.6316	42.6559		76.7319	19.0701		35.3337	12.564		81.5318	45.8932
127.075	30.5801		77.5015	15.2045		37.5488	19.0221		75.0643	59.1347
129.236	36.0496		73.2382	23.0491		31.544	11.9744		51.7928	68.4391
93.0884	26.6114			27.2551		47.1222	10.2581		83.682	63.7909
138.695	33.7138			38.3069			11.5999		51.2934	83.8997
	31.6903			29.0653			17.1404		62.9644	56.6433
	35.5451								89.8502	43.6209
									119.808	49.0681
									90.7959	30.7299
									56.7803	40.7266
									122.464	70.0668
									152.831	54.0778
									104.988	31.9807
									112.354	48.0767
										44.0415
										40.8203
										44.3571
										30.5205
