# Supplementary material for: Zinc homeostasis governed by Golgi-resident ZnT family members regulates ERp44-mediated proteostasis at the ER-Golgi interface
Source: Nat Commun. 2023 May 9;14:2683. doi: 10.1038/s41467-023-38397-6 (PMC10170084; doi:10.1038/s41467-023-38397-6)
Supplement: Supplementary file 13 — Source Data [file 41467_2023_38397_MOESM13_ESM.zip › Source Data Figure 1.xlsx]

## Sheet: Figure 1
	Halo-ERGIC-53						ManII-Halo						TPST2-Halo						GalT-Halo
No.	siControl	siZnT4	siZnT5+6	siZnT7	siZnT 4+5+6+7		siControl	siZnT4	siZnT5+6	siZnT7	siZnT 4+5+6+7		siControl	siZnT4	siZnT5+6	siZnT7	siZnT 4+5+6+7		siControl	siZnT4	siZnT5+6	siZnT7	siZnT 4+5+6+7
1	140.495	243.642	121.403	47.6967	24.4596		71.2888	67.1705	62.8065	39.6264	9.28733		15.7084	19.266	11.6903	33.4783	11.8173		90.0808	78.4964	70.6928	54.0676	45.2409
2	106.376	122.511	101.085	48.0794	37.7427		50.0626	88.3732	55.8062	60.3463	1.40996		24.0881	14.3443	19.6233	71.8198	12.9142		85.7411	50.7824	45.6339	54.9108	26.3333
3	90.0835	200.044	105.185	50.5452	16.28		69.6856	89.2686	57.0214	86.9952	10.928		16.9092	20.2896	27.1605	61.4746	10.4585		97.1306	31.6795	64.9941	54.5352	105.483
4	160	212.237	113.209	27.4797	11.8095		75.8453	83.8526	50.6228	55.5146	9.73512		29.997	13.8888	16.189	47.0045	16.1455		77.8142	32.939	101.04	38.5186	62.5759
5	149.249	200.038	98.3629	42.0564	14.6874		59.6008	57.8249	84.0558	81.5879	9.93071		29.348	26.8149	8.97692	37.3546	35.4501		85.3312	39.9088	65.6873	79.6547	53.4662
6	74.685	105.598	131.4	23.8272	13.7083		61.7254	60.0631	48.9789	68.8534	3.54451		44.0377	11.5134	19.9897	38.1726	23.1469		86.7594	42.4375	71.3682	165.12	40.0297
7	91.3343	166.438	116.817	11.0609	15.8567		83.2409	79.0712	48.2736	61.063	10.1051		49.1908	18.6802	15.1855	81.7327	30.9904		67.0372	28.2252	58.8802	73.4352	82.8045
8	80.1895	81.8862	174.103	46.8162	29.1863		59.1984	90.5675	76.9279	78.0064	16.0763		89.2255	32.1993	29.4307	48.7725	19.4451		72.3305	61.9653	31.3437	67.8319	106.493
9	66.401	167	112.051	33.5966	53.9914		68.9679	90.7892	68.3976	76.3528	2.35654		101.294	26.0701	8.11674	28.0075	4.04375		52.4452	57.2464	35.3538	53.1302	39.6581
10	95.1566	104.663	117.109	65.2485	18.1611		56.8899	87.8582	92.7608	62.3613	15.3652		78.5525	13.0029	10.0914	68.7526	19.8082		64.7044	68.1207	58.2194	52.8257	42.8017
11	109.609	117.499	212.595	79.0977	56.1337		59.8481	86.7263	54.7739	62.6482	1.56649		69.7028	8.55703	5.77266	48.9122	28.7623		54.7114	46.4763	107.282	53.4856	65.4309
12	156.366	86.369	98.9475	86.9265	20.8862		89.6473	88.5026	121.564	83.9555	19.3817		46.8211	9.14579	3.38909	118.268	22.4482		60.4353	50.8589	67.7441	37.1995	85.0281
13	58.9379	138.934	117.084	82.8947	13.4925		82.5438	105.664	61.2602	81.0653	18.199		61.4722	14.2479	9.53873	25.6687	27.4766		43.8154	33.0956	79.9102	79.7945	48.0548
14	69.6098	178.218	84.3275	49.4552	12.7282		80.5266	115.508	107.458	82.6152	12.479		37.9422	20.9235	4.35514	58.8878	16.5579		58.0373	47.817	39.1619	151.942	26.3439
15	93.5933	124.253	166.257	54.3704	12.8542		124.469	79.1513	101.699	56.081	5.22265		55.249	23.1505	3.42898	82.6964	11.5111		176.637	128.753	66.2359	69.2592	20.4455
16	82.0542	139.849	121.917	89.6138	26.7939		94.1023	117.537	73.4984	59.5604	19.0838		68.2578	23.4261	15.1001	56.5	9.89014		84.2101	81.6861	68.2314	58.533	19.0057
17	95.1566	150.16	141.824	83.4523	17.3618		107.224	130.711	63.4044	49.4083	28.2042		71.8146	6.93886	6.69023	39.7121	27.4297		90.8064	81.1821	129.669	32.7403	27.4176
18	109.609	197.914	57.7881	38.38	25.4663		99.4531	106.816	65.9804	58.2816	40.2477		63.1748	4.87396	1.21586	31.7579	36.2769		69.0961	62.2814	40.2871	43.2534	34.767
19	156.366	162.697	64.6481	73.1933	17.3098		101.363	95.8059	59.0407	66.858	14.4859		106.9	22.4092	10.9354	48.5927	14.6638		45.5215	79.566	46.3508	85.8169	38.7577
20	58.9379	131.522	79.9071	58.2488	28.6306		93.3786	75.6193	58.5694	61.1441	31.0665		101.486	10.712	4.58575	27.1909	1.86554		112.834	84.0445	58.8709	73.244	19.2428
21	69.6098	151.592	74.1639	43.8602	19.5873		75.0123	99.3381	48.0496	61.6216	20.3974		131.779	4.76366	9.55214	5.65075	8.01633		84.8238	53.1334	43.2666	71.0042	52.6541
22	93.5933	132.1	72.0764	4.81283	13.7024		219.561	116.138	58.849	109.066	16.2571		69.2962	119.685	8.91982	29.3423	8.90547		81.3484	53.0045	55.2421	52.708	30.2598
23	82.0542	193.409	96.855	48.4021	19.4197		78.21	107.664	95.3036	50.4611	24.7741		59.0722	126.052	4.26255	27.4178	4.91852		92.8449	50.0075	59.7227	50.3874	50.1748
24		287.347	58.1467	58.9561	11.4365		79.8808	235.788	81.477	71.5516	25.1771		81.0657	19.9663	18.6185	51.18	23.2099		76.2374	61.2273	62.0396	37.6593	31.1054
25		99.592	133.965	42.4131	9.79961			177.352	52.7889	74.8384	30.7727		90.8876	7.30093	23.8356	17.3089	15.1505		57.8245	51.5218	53.0405	34.3755	45.0679
26		185.316		32.9656	14.5293			105.293	58.0685	82.6191	16.4745		61.0725	18.1856	27.7622	19.571	14.0107		79.4535		57.8678	41.0303	28.8154
27		195.302		30.9162	26.2015			49.3567	59.721	70.8186	30.8992		86.3504	5.24461	35.6695	71.9989	11.5614		81.9454		53.27		102.944
28		125.457		37.8655	34.4567			48.1601					62.1929	4.34505	19.0684	25.9393	13.0072		126.55		36.9289		22.9398
29		112.805		36.3159	16.5417								40.8308	8.66023	13.2303	72.959	11.5023		79.7296		50.5792		20.2002
30		102.923		75.8125	19.4639								41.9862	3.18464	14.7764	75.7668	4.13487		92.1745		40.8588		18.5427
31		145.835			12.015								31.3957	0.335771	49.9572	67.669	7.88193		74.1371		67.5943		18.7003
32		155.058			24.1577								4.41305	1.32718	41.5493	66.485	8.6094		161.431		56.4489		14.9951
33		157.229			20.1837								56.5025	3.6825	32.6929	199.081	3.76166		68.002		73.3849		7.2275
34		81.2673											39.1889		26.4113	58.5821	1.89682		82.9691				31.838
35		133.965											13.7148		35.4841	84.605	3.41899		82.3322				47.9445
36													19.175		29.2678	131.258	17.5456		110.426				12.0262
37															5.75759	41.5405	6.15044						29.7929
38															4.38009	55.1543	5.17395						26.2483
39															8.13423	50.9823	3.28648
40															8.49783	28.2703	13.6215
41															5.06292
42															13.5579
43															9.3892
44															7.83938
45															7.55995
46															3.91366
47															16.0305
48															17.2632
49															7.0126
50															6.14905
